# Supplementary material for: Locus-level L1 DNA methylation profiling reveals the epigenetic and transcriptional interplay between L1s and their integration sites
Source: Cell Genom. 2024 Feb 2;4(2):100498. doi: 10.1016/j.xgen.2024.100498 (PMC10879037; doi:10.1016/j.xgen.2024.100498)
Supplement: Data S1. Single-molecule methylation patterns of full-length and 3′-truncated L1 obtained by bs-ATLAS-seq, related to Figure 1 — Can be downloaded from https://doi.org/10.5281/zenodo.7097318. Coordinates are related to the hg38 reference genome (REF insertions) or to L1HS consensus sequence (NONREF insertions). [file mmc2.zip]

Archive with 24 entries (24 files):
- MRC5.bs-atlas-seq.L1HS.html
- __MACOSX/._MRC5.bs-atlas-seq.L1HS.html
- MCF7.bs-atlas-seq.L1HS.html
- __MACOSX/._MCF7.bs-atlas-seq.L1HS.html
- K562.bs-atlas-seq.L1HS.html
- __MACOSX/._K562.bs-atlas-seq.L1HS.html
- IMR90.bs-atlas-seq.L1HS.html
- __MACOSX/._IMR90.bs-atlas-seq.L1HS.html
- HepG2.bs-atlas-seq.L1HS.html
- __MACOSX/._HepG2.bs-atlas-seq.L1HS.html
- HeLaS3.bs-atlas-seq.L1HS.html
- __MACOSX/._HeLaS3.bs-atlas-seq.L1HS.html
- HEK293T.bs-atlas-seq.L1HS.html
- __MACOSX/._HEK293T.bs-atlas-seq.L1HS.html
- HEK293.bs-atlas-seq.L1HS.html
- __MACOSX/._HEK293.bs-atlas-seq.L1HS.html
- HCT116.bs-atlas-seq.L1HS.html
- __MACOSX/._HCT116.bs-atlas-seq.L1HS.html
- H1.bs-atlas-seq.L1HS.html
- __MACOSX/._H1.bs-atlas-seq.L1HS.html
- BJ.bs-atlas-seq.L1HS.html
- __MACOSX/._BJ.bs-atlas-seq.L1HS.html
- 2102Ep.bs-atlas-seq.L1HS.html
- __MACOSX/._2102Ep.bs-atlas-seq.L1HS.html
