# Supplementary material for: Locus-level L1 DNA methylation profiling reveals the epigenetic and transcriptional interplay between L1s and their integration sites
Source: Cell Genom. 2024 Feb 2;4(2):100498. doi: 10.1016/j.xgen.2024.100498 (PMC10879037; doi:10.1016/j.xgen.2024.100498)
Supplement: Table S3. MeDIP results and primers, related to STAR Methods and Figure S1 [file mmc5.xlsx]

## Sheet: MeDIP results
Table S3. MeDIP results and primers, related to Figure S1.
					K562			MCF7			2102Ep			HCT116
Target locus	Gene	Forward primer (5' to 3')	Reverse primer (5' to 3')	Amplicon length (bp)	K562_Rep1	K562_Rep2	K562_Mean	MCF7_Rep1	MCF7_Rep2	MCF7_Mean	2102Ep_Rep1	2102Ep_Rep2	2102Ep_Mean	HCT116_Rep1	HCT116_Rep2	HCT116_Mean
chr1:196219370-196225402:-:L1HS:REF	.	TGAACAATAGGAAGAAAGGGAGCA	TGTAGACCGGAGCTGTTCCT	182	6.9	9.9	8.4	8.5	11.4	9.95	0.8	0.8	0.8	19.3	24.3	21.8
chr2:71411474-71417501:-:L1HS:REF	ZNF638	GCATGGTATCAGAGGAACTCTACAT	TGTAGACCGGAGCTGTTCCT	198	15.6	14.7	15.15	0.4	2.2	1.3	0.7	0.4	0.55	0.3	0.2	0.25
chr4:79966907-79972933:+:L1HS:REF	ANTXR2	TGGCACAAGTTGCCTTTGTC	TCAGATGGAAATGCAGAAATCACC	160	61.3	61.9	61.6	33.2	26.4	29.8	1.2	11.9	6.55	38.4	44.3	41.35
chr5:81616090-81622140:+:L1HS:REF	SSBP2	AGGCCAATACCCTGACCATT	TGTAGACCGGAGCTGTTCCT	156	35.4	41.2	38.3	14.3	23.4	18.85	0.5	1.2	0.85	12.6	15.8	14.2
chr6:156034135-156040165:+:L1HS:REF	.	GGATCCATTGACCTTCCTGG	TGTAGACCGGAGCTGTTCCT	218	1.5	1.7	1.6	5.4	8	6.7	8.4	10.8	9.6	14.5	15.7	15.1
chr7:110707004-110713024:-:L1HS:REF	IMMP2L	GGGGTAACTGGCTAGACATA	TGTAGACCGGAGCTGTTCCT	152	11.6	14.2	12.9	19.5	25	22.25	2.4	2.7	2.55	13.5	16.8	15.15
chr9:83049539-83055571:-:L1HS:REF	RASEF	GGCTACACAATTTCAAAACCTGC	TGTAGACCGGAGCTGTTCCT	153	0	0.2	0.1	43.4	45.5	44.45	1.8	1.7	1.75	22.2	22.1	22.15
chr16:54042096-54048145:+:L1HS:REF	FTO	GGCTGTTCCTATTGTCGTGGA	TGTAGACCGGAGCTGTTCCT	198	40.9	43.1	42	38.2	41.9	40.05	10.5	12.2	11.35	31.2	33.3	32.25
chr3:85527417-85527419:+:L1HS:NONREF	CADM2	GTGAGGTGGCATCATGTCTA	TGTAGACCGGAGCTGTTCCT	200	35	43	39	5.8	9.9	7.85	0.8	1.1	0.95	9.6	13.6	11.6
chrX:131663952-131669984:+:L1PA2:REF	.	CAATACAAGGGCTTAGAAAATGC	TGTAGACCGGAGCTGTTCCT	222	0	0.1	0.05	14.8	21.4	18.1	1.4	1.8	1.6	8.3	9	8.65
chr7:92183756-92189878:-:L1PA3:REF	.	AACGCTGAAAACTCCGCCAA	TGTAGACCGGAGCTGTTCCT	201	25.5	29.6	27.55	15.2	18.3	16.75	6.2	7.8	7	10.7	13	11.85
chr10:64924285-64930261:+:L1PA3:REF	LINC02671	TCGGCTTAACATCCCATACAACA	TCAGATGGAAATGCAGAAATCACC	158	0.2	0.3	0.25	9.1	10.8	9.95	5.2	5.8	5.5	18.5	22.5	20.5
chr13:79817055-79823218:-:L1PA3:REF	.	CATAATGCAAATGTTCATCGCAG	TCAGATGGAAATGCAGAAATCACC	190	0	0	0	3.7	5.2	4.45	2.7	4.7	3.7	3.6	4.9	4.25
GAPDH	GAPDH	GCCCCCGGTTTCTATAAATTGAGC	GTCGAACAGGAGGAGCAGAGAGCG	64	0	0.1	0.05	0.1	1.9	1	0.4	0.1	0.25	0.2	0	0.1
H2BC1	H2BC1	AGTGCTGTGTAACCCTGGAAAAGA	ACTCTCCTTACGGGTCCTCTTGCG	170	1	1.5	1.25	49	47.4	48.2	27.6	33.3	30.45	42.9	42.16	42.53
TP73	TP73	ACTGACGCGACTTTCCAAGA	GCTGCTTATGGTCTGATGCTT	97	91.6	77.8	84.7	69.1	62.1	65.6	16.5	20.8	18.65	64.2	53.9	59.05
					Values in Rep1, Rep2 and Mean columns correspond to % of immunoprecipitation
