# Supplementary material for: Locus-level L1 DNA methylation profiling reveals the epigenetic and transcriptional interplay between L1s and their integration sites
Source: Cell Genom. 2024 Feb 2;4(2):100498. doi: 10.1016/j.xgen.2024.100498 (PMC10879037; doi:10.1016/j.xgen.2024.100498)
Supplement: Table S5. Methylation levels of young and old primate L1PA families deduced from Illumina 450K methylation arrays, related to Figure 2 — All genomic coordinates are related to the hg38 reference genome. [file mmc7.xlsx]

## Sheet: Legend "450K_L1_probes"
Table S5. Methylation levels of young and old primate L1PA families deduced from Illumina 450K methylation arrays, related to Figure 2.
Field	Description
#chr	CpG chromosome
start	CpG start*
end	CpG end*
CpG_id	CpG ID from Illumina
L1_subfamily	L1 subfamily (L1HS to L1PA8)
group	Group of L1 elements (as in the Figure 2): young L1 (L1HS to L1PA3-short) and old L1 (L1PA3-long to L1PA8)
	* All genomic coordinates are related to the hg38 reference genome.

## Sheet: 450K_L1_probes
#chr	start	end	CpG_id	L1_subfamily	group
chr1	92635626	92635627	cg00247803	L1PA4	old
chr1	159453253	159453254	cg00359421	L1PA3-short	young
chr1	175992423	175992424	cg00531054	L1PA3-long	old
chr1	147423519	147423520	cg00812839	L1PA2	young
chr1	69928807	69928808	cg01834373	L1PA3-long	old
chr1	170094898	170094899	cg02290855	L1PA3-short	young
chr1	117358420	117358421	cg02771684	L1PA3-long	old
chr1	163755980	163755981	cg03342862	L1PA3-short	young
chr1	172987037	172987038	cg03400512	L1PA2	young
chr1	239629362	239629363	cg03511766	L1HS	young
chr1	104664543	104664544	cg03578552	L1PA3-short	young
chr1	164459527	164459528	cg04031354	L1PA2	young
chr1	174383545	174383546	cg04261102	L1PA2	young
chr1	49282807	49282808	cg04509365	L1PA2	young
chr1	248067828	248067829	cg09121480	L1PA3-long	old
chr1	83182492	83182493	cg10101533	L1PA2	young
chr1	112160542	112160543	cg10635719	L1PA2	young
chr1	163645736	163645737	cg11165316	L1PA2	young
chr1	90063008	90063009	cg12049322	L1PA3-short	young
chr1	80138235	80138236	cg12284736	L1PA3-short	young
chr1	175992550	175992551	cg12728543	L1PA3-long	old
chr1	83263950	83263951	cg13225272	L1PA3-short	young
chr1	172987134	172987135	cg14220427	L1PA2	young
chr1	115148131	115148132	cg14985830	L1PA2	young
chr1	69888326	69888327	cg15077416	L1PA2	young
chr1	58274726	58274727	cg15323066	L1PA2	young
chr1	67084633	67084634	cg15548284	L1HS	young
chr1	174596198	174596199	cg16016766	L1HS	young
chr1	239643617	239643618	cg16105080	L1PA3-long	old
chr1	164216278	164216279	cg16359517	L1PA3-long	old
chr1	117358552	117358553	cg16713069	L1PA3-long	old
chr1	71888472	71888473	cg17027033	L1PA2	young
chr1	102933832	102933833	cg17092860	L1PA2	young
chr1	164216195	164216196	cg17140133	L1PA3-long	old
chr1	60490295	60490296	cg18381729	L1PA3-short	young
chr1	85830663	85830664	cg18917270	L1PA3-short	young
chr1	60640262	60640263	cg19316897	L1PA2	young
chr1	43120247	43120248	cg19645839	L1PA2	young
chr1	59653613	59653614	cg20823181	L1PA2	young
chr1	67084612	67084613	cg21169995	L1HS	young
chr1	96859090	96859091	cg21647407	L1PA3-long	old
chr1	158952794	158952795	cg22871659	L1PA2	young
chr1	82136604	82136605	cg23095043	L1PA3-short	young
chr1	68881537	68881538	cg24536474	L1PA2	young
chr1	69928516	69928517	cg24902362	L1PA3-long	old
chr1	58958423	58958424	cg26424817	L1PA5	old
chr1	112160499	112160500	cg26612736	L1PA2	young
chr1	60490451	60490452	cg27185511	L1PA3-short	young
chr1	174239024	174239025	cg27530298	L1PA2	young
chr10	62678159	62678160	cg00850868	L1PA3-long	old
chr10	55899806	55899807	cg01449444	L1PA3-short	young
chr10	18627739	18627740	cg02072104	L1PA3-short	young
chr10	120911124	120911125	cg02132460	L1PA3-short	young
chr10	37897297	37897298	cg03474461	L1PA2	young
chr10	133581003	133581004	cg03526100	L1PA4	old
chr10	55602034	55602035	cg04285493	L1PA3-short	young
chr10	112062691	112062692	cg04675342	L1PA2	young
chr10	64924526	64924527	cg04826176	L1PA3-short	young
chr10	15921455	15921456	cg05445006	L1PA2	young
chr10	98788798	98788799	cg06944489	L1HS	young
chr10	99153032	99153033	cg07021678	L1PA2	young
chr10	91749909	91749910	cg07633119	L1PA3-short	young
chr10	62608450	62608451	cg08488494	L1PA2	young
chr10	53499767	53499768	cg09344229	L1PA3-short	young
chr10	90159273	90159274	cg10390329	L1PA3-short	young
chr10	1302309	1302310	cg10677688	L1PA2	young
chr10	115368245	115368246	cg10747758	L1PA2	young
chr10	64442238	64442239	cg11166888	L1PA4	old
chr10	15921599	15921600	cg11248957	L1PA2	young
chr10	64924301	64924302	cg12566078	L1PA3-short	young
chr10	64120566	64120567	cg13202514	L1PA3-short	young
chr10	117838852	117838853	cg13412213	L1PA2	young
chr10	10696948	10696949	cg14835746	L1PA3-short	young
chr10	84280267	84280268	cg15293759	L1PA2	young
chr10	91749900	91749901	cg16297530	L1PA3-short	young
chr10	55688920	55688921	cg16710828	L1PA2	young
chr10	117838643	117838644	cg16780032	L1PA2	young
chr10	82349806	82349807	cg17727418	L1PA2	young
chr10	18588076	18588077	cg17900273	L1PA8	old
chr10	85125938	85125939	cg18070057	L1PA3-long	old
chr10	10696778	10696779	cg18360585	L1PA3-short	young
chr10	67230827	67230828	cg18918365	L1PA3-short	young
chr10	115587515	115587516	cg19521438	L1PA3-short	young
chr10	64120600	64120601	cg19677830	L1PA3-short	young
chr10	55899941	55899942	cg22754489	L1PA3-short	young
chr10	62608588	62608589	cg22963191	L1PA2	young
chr10	15921738	15921739	cg23332005	L1PA2	young
chr10	55602158	55602159	cg23336892	L1PA3-short	young
chr10	120910959	120910960	cg24176601	L1PA3-short	young
chr10	74217051	74217052	cg24704082	L1PA3-long	old
chr10	104725851	104725852	cg25083596	L1PA4	old
chr10	67231001	67231002	cg25265769	L1PA3-short	young
chr10	100454833	100454834	cg25540004	L1PA5	old
chr10	42145982	42145983	cg27574287	L1PA4	old
chr11	22284988	22284989	cg00379272	L1PA2	young
chr11	39846939	39846940	cg01836858	L1PA2	young
chr11	90972119	90972120	cg02044172	L1HS	young
chr11	102747137	102747138	cg02190786	L1PA3-short	young
chr11	31321519	31321520	cg02247211	L1HS	young
chr11	22652642	22652643	cg02255618	L1PA3-short	young
chr11	23304190	23304191	cg02280599	L1PA2	young
chr11	89744350	89744351	cg02703695	L1PA3-short	young
chr11	39846910	39846911	cg03272020	L1PA2	young
chr11	31321513	31321514	cg03329408	L1HS	young
chr11	28378430	28378431	cg04392293	L1PA3-short	young
chr11	27219994	27219995	cg04636881	L1PA2	young
chr11	28793711	28793712	cg05345062	L1PA8	old
chr11	31741156	31741157	cg05456482	L1PA4	old
chr11	48346421	48346422	cg05516061	L1PA4	old
chr11	39846822	39846823	cg06450446	L1PA2	young
chr11	5412586	5412587	cg06784187	L1PA3-long	old
chr11	37246465	37246466	cg07427559	L1PA2	young
chr11	100409154	100409155	cg07997387	L1PA2	young
chr11	107362003	107362004	cg08593037	L1PA2	young
chr11	108373820	108373821	cg09459740	L1PA3-long	old
chr11	129174182	129174183	cg09612912	L1PA3-short	young
chr11	89744506	89744507	cg10054980	L1PA3-short	young
chr11	55460241	55460242	cg10346147	L1PA2	young
chr11	107372861	107372862	cg10515439	L1PA3-short	young
chr11	27219865	27219866	cg10817408	L1PA2	young
chr11	78683358	78683359	cg11047457	L1HS	young
chr11	40591322	40591323	cg11122456	L1PA2	young
chr11	37246578	37246579	cg11131508	L1PA2	young
chr11	112684289	112684290	cg11359737	L1PA3-short	young
chr11	92169685	92169686	cg13105167	L1PA3-long	old
chr11	42435001	42435002	cg13324357	L1PA2	young
chr11	102374908	102374909	cg13386084	L1PA2	young
chr11	114625824	114625825	cg13715827	L1PA3-short	young
chr11	127363446	127363447	cg13717555	L1PA3-short	young
chr11	49781011	49781012	cg15057836	L1PA2	young
chr11	14661489	14661490	cg16356630	L1PA3-long	old
chr11	63313017	63313018	cg16535779	L1PA4	old
chr11	127363466	127363467	cg16790676	L1PA3-short	young
chr11	6185597	6185598	cg17051552	L1PA2	young
chr11	96411402	96411403	cg17273919	L1PA2	young
chr11	92027171	92027172	cg18275339	L1PA2	young
chr11	108357236	108357237	cg18474718	L1PA2	young
chr11	100286043	100286044	cg18528124	L1PA2	young
chr11	6185687	6185688	cg18817246	L1PA2	young
chr11	7663856	7663857	cg19007523	L1PA2	young
chr11	96777653	96777654	cg19193943	L1PA2	young
chr11	7861374	7861375	cg19605592	L1PA2	young
chr11	96777520	96777521	cg19979222	L1PA2	young
chr11	19135410	19135411	cg20019560	L1PA3-short	young
chr11	37246446	37246447	cg20664109	L1PA2	young
chr11	10232351	10232352	cg21583727	L1PA4	old
chr11	94162559	94162560	cg21618529	L1PA4	old
chr11	21674740	21674741	cg21767461	L1PA3-short	young
chr11	129174269	129174270	cg22001073	L1PA3-short	young
chr11	105016644	105016645	cg22634105	L1PA3-short	young
chr11	22652844	22652845	cg23542414	L1PA3-short	young
chr11	108260881	108260882	cg24027342	L1PA2	young
chr11	105016579	105016580	cg24445752	L1PA3-short	young
chr11	95632048	95632049	cg24732062	L1PA2	young
chr11	55460169	55460170	cg25045882	L1PA2	young
chr11	28378411	28378412	cg25456633	L1PA3-short	young
chr11	10232271	10232272	cg26007766	L1PA4	old
chr11	49780982	49780983	cg26089220	L1PA2	young
chr11	6904778	6904779	cg26283801	L1PA4	old
chr11	94162699	94162700	cg26592560	L1PA4	old
chr11	10173448	10173449	cg26899591	L1PA3-long	old
chr11	100409306	100409307	cg27235725	L1PA2	young
chr12	48325993	48325994	cg00044501	L1PA3-short	young
chr12	39699292	39699293	cg00702369	L1PA3-short	young
chr12	54788839	54788840	cg00795247	L1HS	young
chr12	71118389	71118390	cg00795885	L1PA2	young
chr12	48325914	48325915	cg01231757	L1PA3-short	young
chr12	97656868	97656869	cg01251118	L1PA2	young
chr12	61420959	61420960	cg02397533	L1PA3-long	old
chr12	101146274	101146275	cg02533998	L1HS	young
chr12	64293169	64293170	cg03132202	L1PA2	young
chr12	67900477	67900478	cg03185975	L1PA2	young
chr12	39699285	39699286	cg03826683	L1PA3-short	young
chr12	41979063	41979064	cg04964733	L1PA3-long	old
chr12	79045295	79045296	cg05773164	L1PA2	young
chr12	21419490	21419491	cg05987389	L1PA2	young
chr12	74875195	74875196	cg06396309	L1HS	young
chr12	97656851	97656852	cg06613547	L1PA2	young
chr12	80249939	80249940	cg06808021	L1PA2	young
chr12	106477595	106477596	cg06934003	L1PA2	young
chr12	43471256	43471257	cg07005246	L1PA2	young
chr12	106398032	106398033	cg07902406	L1PA4	old
chr12	103434680	103434681	cg08027643	L1PA2	young
chr12	72640228	72640229	cg09791009	L1PA3-short	young
chr12	21419377	21419378	cg09860935	L1PA2	young
chr12	105776304	105776305	cg09908014	L1PA3-short	young
chr12	31163414	31163415	cg10839128	L1PA3-short	young
chr12	67900459	67900460	cg10932815	L1PA2	young
chr12	41672714	41672715	cg10998505	L1PA2	young
chr12	88847342	88847343	cg11753004	L1PA3-short	young
chr12	55167310	55167311	cg12190125	L1PA3-short	young
chr12	29810010	29810011	cg12525774	L1PA3-short	young
chr12	96316247	96316248	cg12874388	L1PA2	young
chr12	41087381	41087382	cg13597865	L1PA3-short	young
chr12	77654266	77654267	cg13642800	L1PA3-long	old
chr12	17774076	17774077	cg13876071	L1PA2	young
chr12	26669630	26669631	cg14757759	L1PA3-long	old
chr12	89812332	89812333	cg15007326	L1PA3-short	young
chr12	84011644	84011645	cg15067764	L1PA3-short	young
chr12	33848383	33848384	cg15603614	L1PA3-short	young
chr12	79045319	79045320	cg15703165	L1PA2	young
chr12	97724043	97724044	cg15771551	L1PA3-short	young
chr12	55344321	55344322	cg17521526	L1PA2	young
chr12	67900375	67900376	cg18030084	L1PA2	young
chr12	77654258	77654259	cg18461093	L1PA3-long	old
chr12	73153472	73153473	cg19066691	L1PA2	young
chr12	23076352	23076353	cg19265948	L1PA2	young
chr12	41087285	41087286	cg19950846	L1PA3-short	young
chr12	21395293	21395294	cg20529334	L1PA2	young
chr12	41672646	41672647	cg21053644	L1PA2	young
chr12	129800804	129800805	cg21267836	L1PA3-short	young
chr12	99722762	99722763	cg21443763	L1PA8	old
chr12	39978593	39978594	cg21803141	L1PA2	young
chr12	89812402	89812403	cg23014672	L1PA3-short	young
chr12	102313600	102313601	cg23861101	L1PA2	young
chr12	80477685	80477686	cg24048209	L1PA3-short	young
chr12	76319966	76319967	cg24531568	L1PA3-short	young
chr12	41643147	41643148	cg24808545	L1PA2	young
chr12	96316193	96316194	cg26316511	L1PA2	young
chr12	59751286	59751287	cg26664737	L1PA3-long	old
chr13	85123462	85123463	cg00116558	L1PA2	young
chr13	72610429	72610430	cg00809453	L1PA3-short	young
chr13	106213881	106213882	cg01522278	L1PA2	young
chr13	24812362	24812363	cg03280759	L1PA3-short	young
chr13	36013978	36013979	cg03667040	L1PA2	young
chr13	30259628	30259629	cg03796122	L1PA3-short	young
chr13	45645133	45645134	cg04990609	L1PA2	young
chr13	74241803	74241804	cg05274503	L1PA3-short	young
chr13	82045651	82045652	cg05331252	L1PA2	young
chr13	97730609	97730610	cg06211041	L1PA3-short	young
chr13	73640819	73640820	cg07088430	L1PA2	young
chr13	89088086	89088087	cg07421068	L1PA2	young
chr13	74426589	74426590	cg07752079	L1HS	young
chr13	45645197	45645198	cg08547427	L1PA2	young
chr13	96331879	96331880	cg08919528	L1PA4	old
chr13	96331952	96331953	cg11722990	L1PA4	old
chr13	37250650	37250651	cg12340381	L1PA3-short	young
chr13	92752681	92752682	cg13877944	L1PA3-short	young
chr13	54286953	54286954	cg14420000	L1PA8	old
chr13	106213770	106213771	cg14882797	L1PA2	young
chr13	19273278	19273279	cg15263875	L1PA2	young
chr13	73640675	73640676	cg15847775	L1PA2	young
chr13	58678481	58678482	cg16532362	L1PA2	young
chr13	74426485	74426486	cg19071460	L1HS	young
chr13	37828028	37828029	cg19263575	L1PA3-short	young
chr13	33984828	33984829	cg19457121	L1PA3-short	young
chr13	72610600	72610601	cg19565241	L1PA3-short	young
chr13	40735124	40735125	cg20706620	L1PA2	young
chr13	22574914	22574915	cg21071940	L1PA3-long	old
chr13	37828116	37828117	cg21358429	L1PA3-short	young
chr13	19109440	19109441	cg21483702	L1PA2	young
chr13	48416191	48416192	cg21512370	L1PA7	old
chr13	100698445	100698446	cg24425968	L1PA2	young
chr13	106935021	106935022	cg24524735	L1PA2	young
chr13	37155690	37155691	cg25047058	L1PA2	young
chr13	40356652	40356653	cg25209294	L1PA2	young
chr13	110669734	110669735	cg25616771	L1PA5	old
chr13	66737766	66737767	cg25631436	L1PA2	young
chr13	40735204	40735205	cg25780806	L1PA2	young
chr13	50982156	50982157	cg26256420	L1PA2	young
chr13	58678487	58678488	cg27496179	L1PA2	young
chr14	81114420	81114421	cg00010242	L1PA3-short	young
chr14	62636852	62636853	cg01968676	L1PA3-long	old
chr14	40348240	40348241	cg02022978	L1PA2	young
chr14	28318186	28318187	cg02128233	L1PA2	young
chr14	90212600	90212601	cg04143547	L1PA3-short	young
chr14	86101865	86101866	cg04751736	L1PA3-long	old
chr14	39017434	39017435	cg08170119	L1PA4	old
chr14	37356761	37356762	cg09325695	L1PA2	young
chr14	28188760	28188761	cg10295683	L1PA2	young
chr14	91436593	91436594	cg12103802	L1PA2	young
chr14	30363703	30363704	cg12882999	L1PA2	young
chr14	67868243	67868244	cg13247922	L1PA3-short	young
chr14	43062501	43062502	cg13498940	L1PA2	young
chr14	39590111	39590112	cg14143323	L1PA3-short	young
chr14	85885887	85885888	cg16468183	L1PA2	young
chr14	47901473	47901474	cg18494563	L1PA2	young
chr14	54870550	54870551	cg19502207	L1PA4	old
chr14	45889075	45889076	cg19716125	L1PA2	young
chr14	31640074	31640075	cg19883843	L1PA3-long	old
chr14	43062516	43062517	cg20010076	L1PA2	young
chr14	40954634	40954635	cg20465830	L1PA3-short	young
chr14	86111326	86111327	cg20492230	L1PA2	young
chr14	37772525	37772526	cg21797973	L1PA3-short	young
chr14	41215015	41215016	cg23413074	L1PA2	young
chr14	58032843	58032844	cg23642334	L1PA2	young
chr14	26679099	26679100	cg23685885	L1PA2	young
chr14	83639615	83639616	cg24003649	L1PA3-short	young
chr14	45888936	45888937	cg24170212	L1PA2	young
chr14	40348360	40348361	cg26075252	L1PA2	young
chr15	27193585	27193586	cg00336555	L1PA3-long	old
chr15	55064198	55064199	cg02791765	L1PA2	young
chr15	32051530	32051531	cg02885021	L1PA3-long	old
chr15	98091819	98091820	cg04280377	L1PA3-short	young
chr15	83383830	83383831	cg04860622	L1PA2	young
chr15	37405174	37405175	cg06021910	L1PA2	young
chr15	44252187	44252188	cg06336871	L1PA2	young
chr15	49784176	49784177	cg07989373	L1PA2	young
chr15	87510172	87510173	cg10188698	L1HS	young
chr15	76608724	76608725	cg10778931	L1PA4	old
chr15	49396252	49396253	cg11163362	L1PA2	young
chr15	20629566	20629567	cg12283695	L1PA7	old
chr15	79491547	79491548	cg14347328	L1PA3-short	young
chr15	98091804	98091805	cg14798158	L1PA3-short	young
chr15	49784262	49784263	cg16452272	L1PA2	young
chr15	23714389	23714390	cg19493162	L1PA3-short	young
chr15	49265427	49265428	cg20056341	L1PA3-long	old
chr15	38840810	38840811	cg20803423	L1PA3-long	old
chr15	39420847	39420848	cg21694626	L1PA2	young
chr15	43650241	43650242	cg22170222	L1PA3-short	young
chr15	97271319	97271320	cg22591006	L1PA2	young
chr15	56316874	56316875	cg25192591	L1PA2	young
chr15	93675704	93675705	cg25598062	L1PA2	young
chr15	47165834	47165835	cg25626264	L1PA2	young
chr15	91500947	91500948	cg25904166	L1PA3-short	young
chr15	37427461	37427462	cg26143153	L1PA3-short	young
chr15	81870936	81870937	cg26322995	L1PA2	young
chr15	93675719	93675720	cg27094305	L1PA2	young
chr16	83637286	83637287	cg00591353	L1HS	young
chr16	12075975	12075976	cg01389383	L1PA3-long	old
chr16	86233595	86233596	cg04477079	L1PA3-short	young
chr16	9590270	9590271	cg04717450	L1HS	young
chr16	82139498	82139499	cg04908013	L1PA2	young
chr16	46455244	46455245	cg05103956	L1PA2	young
chr16	59976918	59976919	cg06440169	L1PA2	young
chr16	35614404	35614405	cg06576765	L1HS	young
chr16	82139280	82139281	cg06659269	L1PA2	young
chr16	63388255	63388256	cg09294660	L1PA2	young
chr16	47183076	47183077	cg16543943	L1PA3-short	young
chr16	60523050	60523051	cg16712481	L1PA2	young
chr16	34018872	34018873	cg26797811	L1PA3-short	young
chr16	68589235	68589236	cg27098587	L1HS	young
chr16	53397158	53397159	cg27372181	L1PA3-short	young
chr17	3176799	3176800	cg04613945	L1PA2	young
chr17	61110523	61110524	cg06868699	L1PA2	young
chr17	52409693	52409694	cg08885316	L1PA2	young
chr17	35394222	35394223	cg10533493	L1PA3-short	young
chr17	3153108	3153109	cg15442567	L1PA2	young
chr17	3332442	3332443	cg18920490	L1PA2	young
chr17	27105072	27105073	cg20449764	L1PA2	young
chr2	178982633	178982634	cg00264298	L1PA3-short	young
chr2	215220409	215220410	cg01331064	L1PA4	old
chr2	117804103	117804104	cg01352656	L1PA3-short	young
chr2	63926677	63926678	cg02223612	L1PA7	old
chr2	206908292	206908293	cg02275622	L1PA2	young
chr2	13739111	13739112	cg02612657	L1PA3-short	young
chr2	208800801	208800802	cg03186367	L1PA3-long	old
chr2	52045266	52045267	cg03233224	L1PA3-long	old
chr2	228425706	228425707	cg03885144	L1PA2	young
chr2	149850625	149850626	cg03933786	L1PA2	young
chr2	84511273	84511274	cg04076763	L1PA4	old
chr2	53587399	53587400	cg04884395	L1PA3-short	young
chr2	117156194	117156195	cg05229275	L1PA2	young
chr2	117156368	117156369	cg06455125	L1PA2	young
chr2	77754035	77754036	cg06679649	L1PA2	young
chr2	80098857	80098858	cg06868413	L1PA4	old
chr2	15439786	15439787	cg06970454	L1PA3-long	old
chr2	76728849	76728850	cg06977264	L1PA3-long	old
chr2	160797509	160797510	cg06995113	L1PA3-long	old
chr2	208800962	208800963	cg07810671	L1PA3-long	old
chr2	71417209	71417210	cg08694858	L1HS	young
chr2	66633056	66633057	cg08773876	L1PA3-long	old
chr2	167668704	167668705	cg08996709	L1PA3-short	young
chr2	137315430	137315431	cg09344219	L1PA3-short	young
chr2	77593122	77593123	cg09597666	L1PA3-short	young
chr2	79111424	79111425	cg09640135	L1PA3-short	young
chr2	58387461	58387462	cg09700327	L1PA2	young
chr2	133547082	133547083	cg09785516	L1PA2	young
chr2	83089088	83089089	cg09991426	L1PA2	young
chr2	133547184	133547185	cg10090044	L1PA2	young
chr2	142613471	142613472	cg10241247	L1PA2	young
chr2	123629019	123629020	cg11089276	L1PA3-short	young
chr2	4158063	4158064	cg11686069	L1PA3-short	young
chr2	219932123	219932124	cg11968166	L1PA2	young
chr2	73485759	73485760	cg13415320	L1PA2	young
chr2	207001058	207001059	cg13714241	L1PA3-short	young
chr2	76653737	76653738	cg13781938	L1PA3-short	young
chr2	185425121	185425122	cg14595915	L1PA2	young
chr2	191762099	191762100	cg14756640	L1PA2	young
chr2	157515482	157515483	cg14852920	L1PA2	young
chr2	79288067	79288068	cg15347484	L1PA3-short	young
chr2	156254857	156254858	cg15611936	L1PA2	young
chr2	153257160	153257161	cg15718106	L1PA3-short	young
chr2	118142726	118142727	cg15996647	L1PA2	young
chr2	53587124	53587125	cg16470306	L1PA3-short	young
chr2	86661086	86661087	cg16472945	L1HS	young
chr2	175759899	175759900	cg17592693	L1PA3-short	young
chr2	228568586	228568587	cg18067665	L1PA2	young
chr2	117623603	117623604	cg18193230	L1PA3-short	young
chr2	40238313	40238314	cg18221988	L1PA2	young
chr2	144903342	144903343	cg18274732	L1PA2	young
chr2	197693406	197693407	cg18401511	L1PA2	young
chr2	156254818	156254819	cg18516241	L1PA2	young
chr2	124362170	124362171	cg18522822	L1PA2	young
chr2	173533014	173533015	cg18824501	L1PA3-short	young
chr2	236389335	236389336	cg19789336	L1PA2	young
chr2	153403669	153403670	cg20149922	L1PA2	young
chr2	206908323	206908324	cg20165732	L1PA2	young
chr2	43548749	43548750	cg20200361	L1PA3-long	old
chr2	80098673	80098674	cg20494682	L1PA4	old
chr2	137398905	137398906	cg20602628	L1PA2	young
chr2	30904268	30904269	cg20786740	L1PA2	young
chr2	142811952	142811953	cg20955027	L1PA3-short	young
chr2	180839434	180839435	cg20970685	L1HS	young
chr2	68063957	68063958	cg22073507	L1PA5	old
chr2	181410954	181410955	cg22246565	L1PA8	old
chr2	209751923	209751924	cg23081488	L1PA2	young
chr2	79288003	79288004	cg23406815	L1PA3-short	young
chr2	3370052	3370053	cg23481735	L1PA3-long	old
chr2	173532998	173532999	cg23726945	L1PA3-short	young
chr2	14507283	14507284	cg24162965	L1PA3-long	old
chr2	14848229	14848230	cg24217980	L1PA2	young
chr2	117623416	117623417	cg25745201	L1PA3-short	young
chr2	153257138	153257139	cg26501230	L1PA3-short	young
chr2	158522901	158522902	cg27167195	L1PA2	young
chr2	122052040	122052041	cg27241677	L1PA3-short	young
chr2	155966187	155966188	cg27422721	L1PA2	young
chr3	21988889	21988890	cg00090612	L1PA2	young
chr3	112664983	112664984	cg00727386	L1PA3-short	young
chr3	80897353	80897354	cg00834234	L1PA2	young
chr3	65509584	65509585	cg00894142	L1PA2	young
chr3	107698055	107698056	cg01135961	L1PA3-short	young
chr3	19103140	19103141	cg01154525	L1PA2	young
chr3	155125278	155125279	cg01230154	L1PA2	young
chr3	15186802	15186803	cg01638082	L1PA3-short	young
chr3	105296476	105296477	cg01864295	L1PA3-short	young
chr3	15397464	15397465	cg01970937	L1PA4	old
chr3	106975507	106975508	cg02046176	L1PA2	young
chr3	187890490	187890491	cg02824523	L1PA2	young
chr3	176016423	176016424	cg02862100	L1PA3-short	young
chr3	137460662	137460663	cg03272958	L1PA3-short	young
chr3	61210753	61210754	cg03646967	L1PA4	old
chr3	155542094	155542095	cg04114537	L1PA3-long	old
chr3	88508954	88508955	cg04240603	L1PA2	young
chr3	53371055	53371056	cg04834061	L1PA2	young
chr3	90334355	90334356	cg05285768	L1HS	young
chr3	110440354	110440355	cg06031526	L1PA2	young
chr3	75279124	75279125	cg06659867	L1PA2	young
chr3	68082133	68082134	cg07645858	L1PA3-short	young
chr3	197410081	197410082	cg07756562	L1PA4	old
chr3	116360279	116360280	cg08005007	L1HS	young
chr3	132376981	132376982	cg08222555	L1PA2	young
chr3	68082054	68082055	cg08371086	L1PA3-short	young
chr3	75097762	75097763	cg08458655	L1PA2	young
chr3	68082172	68082173	cg09388113	L1PA3-short	young
chr3	178860252	178860253	cg09552983	L1PA2	young
chr3	6341074	6341075	cg09671131	L1PA3-long	old
chr3	141762868	141762869	cg10531521	L1PA2	young
chr3	22801645	22801646	cg11135347	L1PA2	young
chr3	135658675	135658676	cg11137761	L1PA2	young
chr3	21255470	21255471	cg11427900	L1PA2	young
chr3	27821683	27821684	cg12101572	L1PA7	old
chr3	111562073	111562074	cg13278241	L1PA2	young
chr3	107697870	107697871	cg13475915	L1PA3-short	young
chr3	131331827	131331828	cg13594837	L1PA3-long	old
chr3	162411741	162411742	cg14033737	L1PA2	young
chr3	24095235	24095236	cg14178937	L1PA2	young
chr3	107144254	107144255	cg14319700	L1PA4	old
chr3	19103077	19103078	cg14706226	L1PA2	young
chr3	98858947	98858948	cg14707886	L1PA5	old
chr3	40908184	40908185	cg14741811	L1PA3-short	young
chr3	109514223	109514224	cg14840439	L1PA3-long	old
chr3	90334253	90334254	cg14857615	L1HS	young
chr3	50978801	50978802	cg15175091	L1PA3-short	young
chr3	157897117	157897118	cg15874144	L1PA3-short	young
chr3	169679791	169679792	cg16320398	L1PA2	young
chr3	126331855	126331856	cg17659797	L1PA2	young
chr3	26244917	26244918	cg18140324	L1PA3-long	old
chr3	40908253	40908254	cg18183019	L1PA3-short	young
chr3	97910602	97910603	cg18604215	L1PA3-short	young
chr3	55831814	55831815	cg18637291	L1PA4	old
chr3	57477423	57477424	cg18690712	L1PA4	old
chr3	67147824	67147825	cg19863964	L1PA3-long	old
chr3	8716243	8716244	cg20262540	L1PA3-short	young
chr3	109514098	109514099	cg20386784	L1PA3-long	old
chr3	156284827	156284828	cg20621459	L1PA2	young
chr3	135585023	135585024	cg20979307	L1PA2	young
chr3	58816582	58816583	cg21101714	L1PA2	young
chr3	181075650	181075651	cg21469820	L1PA8	old
chr3	165572671	165572672	cg21502695	L1PA3-short	young
chr3	6490894	6490895	cg21532334	L1PA2	young
chr3	27821714	27821715	cg21618784	L1PA7	old
chr3	8716394	8716395	cg21801085	L1PA3-short	young
chr3	109513886	109513887	cg22149095	L1PA3-long	old
chr3	178860241	178860242	cg23003872	L1PA2	young
chr3	70290784	70290785	cg23228779	L1PA3-short	young
chr3	8611826	8611827	cg23816019	L1PA3-short	young
chr3	18976115	18976116	cg24331317	L1PA3-long	old
chr3	18976223	18976224	cg24348466	L1PA3-long	old
chr3	18976280	18976281	cg25673945	L1PA3-long	old
chr3	28059524	28059525	cg25962639	L1PA3-short	young
chr3	116360264	116360265	cg26139168	L1HS	young
chr3	55136598	55136599	cg26763368	L1PA2	young
chr3	70290816	70290817	cg27129076	L1PA3-short	young
chr4	116780860	116780861	cg00480643	L1PA3-short	young
chr4	156367449	156367450	cg00594488	L1PA3-short	young
chr4	116405895	116405896	cg01774400	L1PA3-short	young
chr4	94841616	94841617	cg02148292	L1PA3-short	young
chr4	56337218	56337219	cg02401554	L1PA3-long	old
chr4	148323833	148323834	cg02471166	L1PA2	young
chr4	111895083	111895084	cg03153172	L1HS	young
chr4	112086780	112086781	cg03606093	L1PA2	young
chr4	61372969	61372970	cg03996098	L1PA3-short	young
chr4	103256006	103256007	cg04100169	L1PA2	young
chr4	88919860	88919861	cg04612869	L1PA3-long	old
chr4	75127158	75127159	cg04896534	L1PA2	young
chr4	164350916	164350917	cg05093071	L1PA2	young
chr4	186116164	186116165	cg05379002	L1PA2	young
chr4	159715294	159715295	cg06073147	L1PA3-short	young
chr4	167858206	167858207	cg06354953	L1PA3-short	young
chr4	68515649	68515650	cg07277465	L1PA2	young
chr4	12903710	12903711	cg07855322	L1PA3-short	young
chr4	55842032	55842033	cg08096684	L1PA3-long	old
chr4	127068351	127068352	cg08900656	L1PA3-short	young
chr4	84127086	84127087	cg09124018	L1PA2	young
chr4	23615056	23615057	cg09226290	L1HS	young
chr4	167858046	167858047	cg09406715	L1PA3-short	young
chr4	188564105	188564106	cg09526343	L1PA2	young
chr4	131352674	131352675	cg09593727	L1PA3-short	young
chr4	48923808	48923809	cg09853646	L1PA3-short	young
chr4	100049274	100049275	cg09894096	L1PA3-short	young
chr4	61647047	61647048	cg10223155	L1PA3-short	young
chr4	55842008	55842009	cg10635350	L1PA3-long	old
chr4	22146607	22146608	cg10840615	L1PA2	young
chr4	61372926	61372927	cg11136406	L1PA3-short	young
chr4	157180646	157180647	cg11380503	L1PA3-short	young
chr4	111337243	111337244	cg11549871	L1PA2	young
chr4	184208567	184208568	cg12221729	L1PA3-short	young
chr4	164559171	164559172	cg12224855	L1PA2	young
chr4	160125954	160125955	cg12315011	L1PA3-short	young
chr4	186116102	186116103	cg12501523	L1PA2	young
chr4	160574335	160574336	cg13060607	L1PA2	young
chr4	166463580	166463581	cg13244886	L1PA2	young
chr4	101411394	101411395	cg13442045	L1PA2	young
chr4	102210673	102210674	cg13579926	L1PA2	young
chr4	163212686	163212687	cg13662724	L1PA3-short	young
chr4	171903399	171903400	cg13947513	L1PA3-short	young
chr4	16557341	16557342	cg14048785	L1PA3-long	old
chr4	12090145	12090146	cg14102569	L1PA3-long	old
chr4	156290273	156290274	cg14153625	L1PA2	young
chr4	15841839	15841840	cg14773480	L1HS	young
chr4	15278948	15278949	cg15162320	L1PA2	young
chr4	53329031	53329032	cg15330419	L1PA2	young
chr4	119279833	119279834	cg15553710	L1PA2	young
chr4	170788711	170788712	cg15733632	L1PA2	young
chr4	11384520	11384521	cg15886896	L1PA2	young
chr4	158090000	158090001	cg16098957	L1PA2	young
chr4	11066665	11066666	cg16601146	L1PA2	young
chr4	182362589	182362590	cg16741463	L1PA3-long	old
chr4	104787240	104787241	cg16789902	L1PA2	young
chr4	95914931	95914932	cg17240701	L1PA2	young
chr4	61647017	61647018	cg17365377	L1PA3-short	young
chr4	75276322	75276323	cg17482273	L1PA2	young
chr4	75448396	75448397	cg19532617	L1PA2	young
chr4	178015331	178015332	cg19665882	L1PA3-short	young
chr4	5444325	5444326	cg19761271	L1PA2	young
chr4	86134999	86135000	cg20364241	L1PA3-short	young
chr4	94841482	94841483	cg20756175	L1PA3-short	young
chr4	113494911	113494912	cg21078247	L1PA2	young
chr4	11384503	11384504	cg21397124	L1PA2	young
chr4	15174203	15174204	cg22933538	L1PA3-short	young
chr4	56337185	56337186	cg24279701	L1PA3-long	old
chr4	11235399	11235400	cg24508547	L1PA2	young
chr4	167281875	167281876	cg24575638	L1PA2	young
chr4	151511357	151511358	cg24707982	L1PA3-long	old
chr4	10781238	10781239	cg25036886	L1PA2	young
chr4	14481076	14481077	cg26558363	L1PA2	young
chr4	86076135	86076136	cg26564072	L1PA2	young
chr4	65999152	65999153	cg26675620	L1PA2	young
chr4	22146730	22146731	cg26870594	L1PA2	young
chr4	84299129	84299130	cg27111461	L1PA2	young
chr4	110876519	110876520	cg27215140	L1PA2	young
chr4	51940927	51940928	cg27224107	L1PA3-short	young
chr4	16557121	16557122	cg27400353	L1PA3-long	old
chr5	65370417	65370418	cg00114618	L1PA3-short	young
chr5	30429222	30429223	cg00589791	L1PA3-long	old
chr5	126909561	126909562	cg01000036	L1PA3-short	young
chr5	113472039	113472040	cg01080483	L1PA4	old
chr5	104452121	104452122	cg01776221	L1PA2	young
chr5	155168493	155168494	cg02103202	L1PA3-long	old
chr5	98546985	98546986	cg02345638	L1PA3-short	young
chr5	97519771	97519772	cg03344608	L1PA2	young
chr5	147946853	147946854	cg03859106	L1PA3-short	young
chr5	82872592	82872593	cg03890998	L1PA3-short	young
chr5	90073512	90073513	cg04474903	L1PA2	young
chr5	105519106	105519107	cg04577395	L1HS	young
chr5	41205416	41205417	cg04978451	L1PA5	old
chr5	15271471	15271472	cg05019180	L1PA3-short	young
chr5	35573962	35573963	cg05543443	L1PA3-short	young
chr5	4615607	4615608	cg05620791	L1PA2	young
chr5	92302700	92302701	cg05935774	L1PA2	young
chr5	120182138	120182139	cg06516543	L1PA3-long	old
chr5	1710119	1710120	cg06577450	L1PA3-short	young
chr5	74706611	74706612	cg06655570	L1PA3-long	old
chr5	90929364	90929365	cg06921605	L1PA2	young
chr5	38631446	38631447	cg07590638	L1PA3-long	old
chr5	130818004	130818005	cg07690202	L1PA3-short	young
chr5	30823730	30823731	cg07752596	L1PA2	young
chr5	102671394	102671395	cg08338237	L1PA2	young
chr5	58558031	58558032	cg08796647	L1PA2	young
chr5	83463517	83463518	cg09003326	L1PA2	young
chr5	63581992	63581993	cg09474625	L1PA3-long	old
chr5	85638749	85638750	cg09566453	L1PA3-long	old
chr5	67889823	67889824	cg09690561	L1PA2	young
chr5	26476364	26476365	cg09881716	L1PA3-short	young
chr5	21107763	21107764	cg10202675	L1PA2	young
chr5	77608836	77608837	cg10681811	L1PA3-long	old
chr5	74706591	74706592	cg11205224	L1PA3-long	old
chr5	8090056	8090057	cg11429177	L1PA3-short	young
chr5	119299955	119299956	cg11846226	L1PA3-long	old
chr5	85638619	85638620	cg12475092	L1PA3-long	old
chr5	126909467	126909468	cg13003329	L1PA3-short	young
chr5	130897708	130897709	cg13716167	L1PA3-long	old
chr5	110985880	110985881	cg13983495	L1PA5	old
chr5	83799435	83799436	cg14558728	L1PA2	young
chr5	82435117	82435118	cg14650677	L1PA2	young
chr5	121064420	121064421	cg14670213	L1PA3-short	young
chr5	161611828	161611829	cg14959695	L1PA2	young
chr5	98546934	98546935	cg15814092	L1PA3-short	young
chr5	92302729	92302730	cg15843977	L1PA2	young
chr5	39787752	39787753	cg16134501	L1PA2	young
chr5	92199391	92199392	cg16578802	L1PA2	young
chr5	175398070	175398071	cg16620160	L1PA2	young
chr5	63582095	63582096	cg17056317	L1PA3-long	old
chr5	44579141	44579142	cg17489282	L1PA3-short	young
chr5	75696000	75696001	cg17857642	L1PA3-short	young
chr5	82435216	82435217	cg18309935	L1PA2	young
chr5	137968897	137968898	cg18458116	L1PA3-short	young
chr5	90208603	90208604	cg18738114	L1PA2	young
chr5	30429325	30429326	cg18793886	L1PA3-long	old
chr5	137050629	137050630	cg19075506	L1PA2	young
chr5	93261356	93261357	cg19674688	L1PA3-short	young
chr5	127739671	127739672	cg19677184	L1PA2	young
chr5	8089950	8089951	cg19925178	L1PA3-short	young
chr5	176084297	176084298	cg19988798	L1PA4	old
chr5	123242389	123242390	cg20689978	L1PA2	young
chr5	64714782	64714783	cg21179412	L1PA2	young
chr5	93213464	93213465	cg21203984	L1PA2	young
chr5	150743120	150743121	cg22117193	L1PA3-long	old
chr5	67889906	67889907	cg22459078	L1PA2	young
chr5	39343232	39343233	cg22592346	L1PA5	old
chr5	128299578	128299579	cg23096272	L1PA3-short	young
chr5	103047034	103047035	cg23261820	L1PA2	young
chr5	147946836	147946837	cg23267554	L1PA3-short	young
chr5	28799130	28799131	cg23300865	L1PA2	young
chr5	82932736	82932737	cg24012683	L1PA3-short	young
chr5	98343147	98343148	cg24063594	L1PA3-long	old
chr5	40541486	40541487	cg24073060	L1PA2	young
chr5	45499293	45499294	cg24094412	L1PA3-short	young
chr5	90073569	90073570	cg24581736	L1PA2	young
chr5	88052635	88052636	cg24651790	L1PA2	young
chr5	62804713	62804714	cg26141807	L1PA2	young
chr5	78866969	78866970	cg26249038	L1PA2	young
chr5	123242364	123242365	cg26429763	L1PA2	young
chr5	71610309	71610310	cg26663742	L1PA2	young
chr5	179101271	179101272	cg27095983	L1PA3-short	young
chr6	22180589	22180590	cg00081852	L1PA2	young
chr6	98910860	98910861	cg00110695	L1PA3-long	old
chr6	55369373	55369374	cg00506859	L1PA2	young
chr6	69515320	69515321	cg02873710	L1PA2	young
chr6	86670896	86670897	cg02906557	L1PA2	young
chr6	113531288	113531289	cg03525847	L1PA2	young
chr6	127593621	127593622	cg03838823	L1PA2	young
chr6	135771226	135771227	cg04379416	L1PA3-short	young
chr6	113226779	113226780	cg05484606	L1PA2	young
chr6	115175529	115175530	cg06215556	L1PA2	young
chr6	22172219	22172220	cg06674392	L1PA4	old
chr6	102088546	102088547	cg06728577	L1PA3-short	young
chr6	156330740	156330741	cg06949017	L1HS	young
chr6	166789034	166789035	cg07252846	L1PA4	old
chr6	86897936	86897937	cg07378405	L1PA2	young
chr6	129172914	129172915	cg07532159	L1PA2	young
chr6	100196728	100196729	cg07841357	L1PA2	young
chr6	91052899	91052900	cg08786064	L1PA2	young
chr6	133147785	133147786	cg08804555	L1PA3-short	young
chr6	93637307	93637308	cg09741902	L1PA2	young
chr6	49386983	49386984	cg09808196	L1PA3-short	young
chr6	117182108	117182109	cg09838962	L1PA3-short	young
chr6	44870801	44870802	cg10113618	L1PA2	young
chr6	77736390	77736391	cg11648402	L1PA3-short	young
chr6	107860443	107860444	cg11930700	L1PA3-short	young
chr6	80573651	80573652	cg12248480	L1PA3-short	young
chr6	100355003	100355004	cg12298312	L1PA2	young
chr6	98910958	98910959	cg12336935	L1PA3-long	old
chr6	82395107	82395108	cg12757890	L1PA2	young
chr6	100586464	100586465	cg13542042	L1PA3-long	old
chr6	117721597	117721598	cg13873902	L1PA3-long	old
chr6	94511276	94511277	cg14122723	L1PA8	old
chr6	55369286	55369287	cg14430410	L1PA2	young
chr6	14480242	14480243	cg14683055	L1PA3-long	old
chr6	141566456	141566457	cg15939182	L1PA2	young
chr6	94511464	94511465	cg16287042	L1PA8	old
chr6	86898025	86898026	cg16393125	L1PA2	young
chr6	116638896	116638897	cg16470963	L1PA3-long	old
chr6	6300603	6300604	cg16503713	L1PA3-short	young
chr6	161178522	161178523	cg16944496	L1PA5	old
chr6	56785701	56785702	cg17146997	L1PA3-long	old
chr6	9811113	9811114	cg17367457	L1PA3-short	young
chr6	9971886	9971887	cg18631513	L1PA2	young
chr6	93871610	93871611	cg19761060	L1HS	young
chr6	141917036	141917037	cg20006652	L1PA2	young
chr6	82558566	82558567	cg20284705	L1PA2	young
chr6	8776190	8776191	cg20494576	L1PA2	young
chr6	82101583	82101584	cg20834966	L1PA2	young
chr6	22180604	22180605	cg21046959	L1PA2	young
chr6	77736343	77736344	cg21160516	L1PA3-short	young
chr6	93637357	93637358	cg22042157	L1PA2	young
chr6	28020939	28020940	cg22127299	L1PA3-long	old
chr6	9811051	9811052	cg22482142	L1PA3-short	young
chr6	101794196	101794197	cg22897634	L1PA3-long	old
chr6	18228578	18228579	cg23334804	L1PA5	old
chr6	44760330	44760331	cg23414149	L1PA3-short	young
chr6	94824501	94824502	cg23614652	L1PA2	young
chr6	113531386	113531387	cg24300962	L1PA2	young
chr6	100196800	100196801	cg24493925	L1PA2	young
chr6	86670953	86670954	cg24651708	L1PA2	young
chr6	160685445	160685446	cg24871371	L1PA3-short	young
chr6	78971832	78971833	cg25728543	L1PA3-short	young
chr6	94824430	94824431	cg25824209	L1PA2	young
chr6	56785577	56785578	cg26076236	L1PA3-long	old
chr6	98910759	98910760	cg26106149	L1PA3-long	old
chr6	51121722	51121723	cg26131114	L1PA3-long	old
chr6	100586459	100586460	cg26131927	L1PA3-long	old
chr6	115960336	115960337	cg26243679	L1PA2	young
chr6	45062716	45062717	cg26675905	L1PA2	young
chr6	101158063	101158064	cg26758386	L1PA3-short	young
chr6	141969845	141969846	cg27054055	L1PA3-long	old
chr6	64390064	64390065	cg27360593	L1PA2	young
chr7	83024376	83024377	cg00301256	L1PA3-short	young
chr7	35093120	35093121	cg00314276	L1PA2	young
chr7	123844931	123844932	cg00422716	L1PA6	old
chr7	146019520	146019521	cg00738299	L1PA2	young
chr7	80713390	80713391	cg00954931	L1PA3-short	young
chr7	77090501	77090502	cg01052572	L1PA4	old
chr7	23321240	23321241	cg01729288	L1PA3-short	young
chr7	35093161	35093162	cg02869126	L1PA2	young
chr7	138537162	138537163	cg02993013	L1PA5	old
chr7	85250147	85250148	cg02998155	L1PA2	young
chr7	34906482	34906483	cg03002774	L1PA3-short	young
chr7	123844480	123844481	cg03085932	L1PA6	old
chr7	83995037	83995038	cg03461361	L1PA2	young
chr7	85335487	85335488	cg03663072	L1PA2	young
chr7	91173784	91173785	cg04611407	L1HS	young
chr7	116409160	116409161	cg04829566	L1PA3-short	young
chr7	29580185	29580186	cg04879818	L1PA2	young
chr7	32703201	32703202	cg04941236	L1PA2	young
chr7	37169319	37169320	cg05481217	L1PA3-long	old
chr7	141032888	141032889	cg05828992	L1PA2	young
chr7	37617769	37617770	cg05919161	L1PA3-short	young
chr7	27508027	27508028	cg06485995	L1PA3-short	young
chr7	15547558	15547559	cg06686174	L1PA2	young
chr7	83995170	83995171	cg06692606	L1PA2	young
chr7	116409113	116409114	cg06868034	L1PA3-short	young
chr7	95837692	95837693	cg07559427	L1PA3-short	young
chr7	123844998	123844999	cg08158805	L1PA6	old
chr7	7465253	7465254	cg08897010	L1HS	young
chr7	141985858	141985859	cg09168272	L1PA3-short	young
chr7	122238580	122238581	cg09581201	L1PA2	young
chr7	14313426	14313427	cg09713269	L1PA3-short	young
chr7	96288602	96288603	cg10131227	L1PA5	old
chr7	9404410	9404411	cg10840054	L1PA2	young
chr7	124985307	124985308	cg10959344	L1PA3-short	young
chr7	76728803	76728804	cg11445797	L1PA3-short	young
chr7	141985843	141985844	cg12419663	L1PA3-short	young
chr7	7202358	7202359	cg12647952	L1PA5	old
chr7	146019410	146019411	cg13227480	L1PA2	young
chr7	91909424	91909425	cg13534903	L1PA2	young
chr7	123844988	123844989	cg13882046	L1PA6	old
chr7	9404518	9404519	cg13979194	L1PA2	young
chr7	83024455	83024456	cg14715098	L1PA3-short	young
chr7	85250010	85250011	cg14841222	L1PA2	young
chr7	96288632	96288633	cg15358035	L1PA5	old
chr7	123844843	123844844	cg15560337	L1PA6	old
chr7	34906532	34906533	cg15990679	L1PA3-short	young
chr7	34175285	34175286	cg16103996	L1PA2	young
chr7	93793385	93793386	cg16494843	L1HS	young
chr7	53032046	53032047	cg16596250	L1PA2	young
chr7	12839681	12839682	cg16739054	L1PA7	old
chr7	107652211	107652212	cg17063731	L1PA4	old
chr7	136780471	136780472	cg17440987	L1PA2	young
chr7	30439403	30439404	cg17447300	L1HS	young
chr7	32708346	32708347	cg18296448	L1PA3-long	old
chr7	115173622	115173623	cg18623351	L1PA3-short	young
chr7	91909671	91909672	cg19240584	L1PA2	young
chr7	111445998	111445999	cg19513514	L1PA2	young
chr7	25603304	25603305	cg20029324	L1PA2	young
chr7	14313562	14313563	cg20836993	L1PA3-short	young
chr7	80713407	80713408	cg21126306	L1PA3-short	young
chr7	113743193	113743194	cg21835298	L1PA2	young
chr7	115030808	115030809	cg21840672	L1PA2	young
chr7	8303847	8303848	cg22661775	L1PA3-short	young
chr7	90640010	90640011	cg22983641	L1PA3-long	old
chr7	141032938	141032939	cg23430295	L1PA2	young
chr7	90639928	90639929	cg24026092	L1PA3-long	old
chr7	96288589	96288590	cg24620463	L1PA5	old
chr7	84062676	84062677	cg26544028	L1PA2	young
chr7	84062524	84062525	cg26620682	L1PA2	young
chr7	136419928	136419929	cg27147706	L1PA2	young
chr7	113263454	113263455	cg27399297	L1PA3-short	young
chr7	115173504	115173505	cg27413928	L1PA3-short	young
chr7	107507964	107507965	cg27476881	L1PA4	old
chr7	146906073	146906074	cg27562595	L1PA2	young
chr8	78350827	78350828	cg00178785	L1PA3-long	old
chr8	72479598	72479599	cg00241482	L1PA2	young
chr8	35533803	35533804	cg00253854	L1PA2	young
chr8	75278469	75278470	cg00410323	L1PA4	old
chr8	121056664	121056665	cg01579172	L1PA3-long	old
chr8	76308411	76308412	cg01659483	L1PA2	young
chr8	21826000	21826001	cg02348876	L1PA3-short	young
chr8	119234250	119234251	cg02671915	L1PA3-short	young
chr8	91793904	91793905	cg03006531	L1PA3-short	young
chr8	131771170	131771171	cg03567106	L1PA2	young
chr8	48799793	48799794	cg03659851	L1PA2	young
chr8	69357117	69357118	cg03913000	L1PA3-short	young
chr8	58370339	58370340	cg04026763	L1PA3-short	young
chr8	64240387	64240388	cg04167811	L1PA3-short	young
chr8	78350690	78350691	cg04498159	L1PA3-long	old
chr8	69254399	69254400	cg04799493	L1PA2	young
chr8	72153181	72153182	cg04831589	L1PA2	young
chr8	31857456	31857457	cg05072063	L1PA3-short	young
chr8	1173847	1173848	cg05294259	L1PA3-long	old
chr8	92369906	92369907	cg05305060	L1PA2	young
chr8	102000071	102000072	cg06073550	L1PA4	old
chr8	61121217	61121218	cg06082293	L1PA3-short	young
chr8	16944268	16944269	cg06113303	L1PA2	young
chr8	107240934	107240935	cg06442472	L1PA3-short	young
chr8	25736069	25736070	cg08254315	L1PA2	young
chr8	87327524	87327525	cg08454110	L1PA2	young
chr8	69254320	69254321	cg08509032	L1PA2	young
chr8	91869796	91869797	cg08789741	L1PA2	young
chr8	47349777	47349778	cg09078643	L1PA5	old
chr8	59875557	59875558	cg09321430	L1PA2	young
chr8	69254522	69254523	cg09829842	L1PA2	young
chr8	47485117	47485118	cg10317162	L1PA5	old
chr8	74866684	74866685	cg10759572	L1PA2	young
chr8	118548709	118548710	cg10800519	L1PA3-long	old
chr8	74402403	74402404	cg10945028	L1PA3-long	old
chr8	74948383	74948384	cg11827743	L1PA2	young
chr8	74599951	74599952	cg12794109	L1PA3-short	young
chr8	71406712	71406713	cg12934659	L1PA2	young
chr8	87229108	87229109	cg13436725	L1PA3-short	young
chr8	68743551	68743552	cg13487422	L1PA3-short	young
chr8	71406532	71406533	cg14218089	L1PA2	young
chr8	114637010	114637011	cg14390884	L1PA2	young
chr8	74599932	74599933	cg14677013	L1PA3-short	young
chr8	40432496	40432497	cg15172011	L1PA2	young
chr8	128744933	128744934	cg15633618	L1PA3-short	young
chr8	101891681	101891682	cg15708382	L1PA2	young
chr8	81427513	81427514	cg16583381	L1PA3-short	young
chr8	84020562	84020563	cg17132591	L1PA3-short	young
chr8	118548792	118548793	cg17210130	L1PA3-long	old
chr8	114504294	114504295	cg17947225	L1PA2	young
chr8	128343959	128343960	cg18143116	L1PA3-short	young
chr8	131635372	131635373	cg18402433	L1PA3-short	young
chr8	14803542	14803543	cg18569952	L1PA3-short	young
chr8	75627194	75627195	cg18771118	L1HS	young
chr8	76308424	76308425	cg19785312	L1PA2	young
chr8	135259426	135259427	cg20747789	L1PA2	young
chr8	105794947	105794948	cg20994227	L1PA3-long	old
chr8	81427505	81427506	cg21844726	L1PA3-short	young
chr8	131771083	131771084	cg21934337	L1PA2	young
chr8	74600092	74600093	cg22384010	L1PA3-short	young
chr8	135791149	135791150	cg22535679	L1PA8	old
chr8	119234205	119234206	cg24320065	L1PA3-short	young
chr8	74866860	74866861	cg24509591	L1PA2	young
chr8	779081	779082	cg25039837	L1PA2	young
chr8	90399225	90399226	cg25543190	L1PA3-long	old
chr8	91869781	91869782	cg26024202	L1PA2	young
chr8	79982446	79982447	cg26103331	L1PA3-long	old
chr8	6091767	6091768	cg26667585	L1PA4	old
chr8	74948392	74948393	cg27026390	L1PA2	young
chr8	114504256	114504257	cg27378066	L1PA2	young
chr8	59174377	59174378	cg27392815	L1PA3-short	young
chr9	79103577	79103578	cg13391607	L1PA2	young
chr9	79439261	79439262	cg13574050	L1PA3-short	young
chr9	82757666	82757667	cg13754621	L1PA3-short	young
chr9	30791172	30791173	cg13759931	L1PA3-long	old
chr9	13038210	13038211	cg14027704	L1PA2	young
chr9	80659866	80659867	cg14373718	L1PA2	young
chr9	19541947	19541948	cg14404146	L1PA2	young
chr9	30539640	30539641	cg21244845	L1PA3-short	young
chrX	139958783	139958784	cg01132485	L1PA8	old
chrX	70716727	70716728	cg07912810	L1PA4	old
chrX	36235391	36235392	cg24348786	L1PA3-long	old

## Sheet: Legend "GEO_all_450K_data"
Field	Description
Sample	GEO sample ID
Dataset	GEO dataset ID
diffMed_old_young	Difference between the beta-value medians of old L1 and young L1-specific probes
log_pvalue	-log10 of p-value (two-sided two-sample Wilcoxon test)
biosample_type	Type of biosample (tissue, primary cells, cell lines, NA=non-applicable)
cell_type	Cell type
sample_name	Sample name
abbreviated_name	Abbreviated sample name
anatomical_system_1	Sample anatomical system, hierarchical level 1
anatomical_system_2	Sample anatomical system, hierarchical level 2
anatomical_system_3	Sample anatomical system, hierarchical level 3
Developmental_stage	Developmental stage of the sample (embryo, fetus, child, adult, artificial, NA=not applicable)
physiological_state	Physiological state of the sample (cancerous, non cancerous)
disease_abbreviation	Disease name abbreviation
disease	Disease name full name
differentiation	Samples obtained upon cell differentiation (TRUE/FALSE)
treatment	Potential treatment applied to the sample (conditions, no_treatment, treatment)
treatment_desc1	Treatment description when applied
treatment_desc2	Treatment description when applied, additional comments
individual_id	Individual ID when available from GEO
full_description	Full description of the dataset

## Sheet: GEO_all_450K_data
Sample	Dataset	diffMed_old_young	log_pvalue	biosample_type	cell_type	sample_name	abbreviated_name	anatomical_system_1	anatomical_system_2	anatomical_system_3	Developmental_stage	physiological_state	disease_abbreviation	disease	differentiation	treatment	treatment_desc1	treatment_desc2	individual_id	full_description
GSM1015054	GSE41336	0.0680585	7.49062	primary cells	trophoblasts	cytotrophoblasts	cytotrophoblasts	reproductive system	placenta	placenta	fetus	non_cancerous	NA	NA	FALSE	treatment	001oxygen_0Vitd	NA	NA	cultured Cyto and Syncytio-trophoblast samples exposed to varying degrees of hypoxia
GSM1015055	GSE41336	0.0595854	6.7684	primary cells	trophoblasts	cytotrophoblasts	cytotrophoblasts	reproductive system	placenta	placenta	fetus	non_cancerous	NA	NA	FALSE	treatment	001oxygen_10Vitd	NA	NA	cultured Cyto and Syncytio-trophoblast samples exposed to varying degrees of hypoxia
GSM1015056	GSE41336	0.0627742	6.01842	primary cells	trophoblasts	cytotrophoblasts	cytotrophoblasts	reproductive system	placenta	placenta	fetus	non_cancerous	NA	NA	FALSE	treatment	001oxygen_100Vitd	NA	NA	cultured Cyto and Syncytio-trophoblast samples exposed to varying degrees of hypoxia
GSM1015057	GSE41336	0.0785311	6.78048	primary cells	trophoblasts	cytotrophoblasts	cytotrophoblasts	reproductive system	placenta	placenta	fetus	non_cancerous	NA	NA	FALSE	treatment	008oxygen_0Vitd	NA	NA	cultured Cyto and Syncytio-trophoblast samples exposed to varying degrees of hypoxia
GSM1015058	GSE41336	0.0715082	6.36577	primary cells	trophoblasts	cytotrophoblasts	cytotrophoblasts	reproductive system	placenta	placenta	fetus	non_cancerous	NA	NA	FALSE	treatment	008oxygen_10Vitd	NA	NA	cultured Cyto and Syncytio-trophoblast samples exposed to varying degrees of hypoxia
GSM1015059	GSE41336	0.0692632	7.12866	primary cells	trophoblasts	cytotrophoblasts	cytotrophoblasts	reproductive system	placenta	placenta	fetus	non_cancerous	NA	NA	FALSE	treatment	008oxygen_100Vitd	NA	NA	cultured Cyto and Syncytio-trophoblast samples exposed to varying degrees of hypoxia
GSM1015060	GSE41336	0.0723045	6.78426	primary cells	trophoblasts	cytotrophoblasts	cytotrophoblasts	reproductive system	placenta	placenta	fetus	non_cancerous	NA	NA	FALSE	treatment	02oxygen_0Vitd	NA	NA	cultured Cyto and Syncytio-trophoblast samples exposed to varying degrees of hypoxia
GSM1015061	GSE41336	0.0699345	6.20525	primary cells	trophoblasts	cytotrophoblasts	cytotrophoblasts	reproductive system	placenta	placenta	fetus	non_cancerous	NA	NA	FALSE	treatment	02oxygen_10Vitd	NA	NA	cultured Cyto and Syncytio-trophoblast samples exposed to varying degrees of hypoxia
GSM1015062	GSE41336	0.0667357	6.92401	primary cells	trophoblasts	cytotrophoblasts	cytotrophoblasts	reproductive system	placenta	placenta	fetus	non_cancerous	NA	NA	FALSE	treatment	02oxygen_100Vitd	NA	NA	cultured Cyto and Syncytio-trophoblast samples exposed to varying degrees of hypoxia
GSM1015063	GSE41336	0.068429	6.93853	primary cells	trophoblasts	cytotrophoblasts	cytotrophoblasts	reproductive system	placenta	placenta	fetus	non_cancerous	NA	NA	FALSE	treatment	001oxygen_0Vitd	NA	NA	cultured Cyto and Syncytio-trophoblast samples exposed to varying degrees of hypoxia
GSM1015064	GSE41336	0.0793395	7.07914	primary cells	trophoblasts	cytotrophoblasts	cytotrophoblasts	reproductive system	placenta	placenta	fetus	non_cancerous	NA	NA	FALSE	treatment	001oxygen_10Vitd	NA	NA	cultured Cyto and Syncytio-trophoblast samples exposed to varying degrees of hypoxia
GSM1015065	GSE41336	0.0749938	6.937	primary cells	trophoblasts	cytotrophoblasts	cytotrophoblasts	reproductive system	placenta	placenta	fetus	non_cancerous	NA	NA	FALSE	treatment	001oxygen_100Vitd	NA	NA	cultured Cyto and Syncytio-trophoblast samples exposed to varying degrees of hypoxia
GSM1015066	GSE41336	0.0700776	6.75558	primary cells	trophoblasts	cytotrophoblasts	cytotrophoblasts	reproductive system	placenta	placenta	fetus	non_cancerous	NA	NA	FALSE	treatment	008oxygen_0Vitd	NA	NA	cultured Cyto and Syncytio-trophoblast samples exposed to varying degrees of hypoxia
GSM1015067	GSE41336	0.0779523	7.88551	primary cells	trophoblasts	cytotrophoblasts	cytotrophoblasts	reproductive system	placenta	placenta	fetus	non_cancerous	NA	NA	FALSE	treatment	008oxygen_10Vitd	NA	NA	cultured Cyto and Syncytio-trophoblast samples exposed to varying degrees of hypoxia
GSM1015068	GSE41336	0.0668164	7.00059	primary cells	trophoblasts	cytotrophoblasts	cytotrophoblasts	reproductive system	placenta	placenta	fetus	non_cancerous	NA	NA	FALSE	treatment	008oxygen_100Vitd	NA	NA	cultured Cyto and Syncytio-trophoblast samples exposed to varying degrees of hypoxia
GSM1015069	GSE41336	0.0800664	7.81138	primary cells	trophoblasts	cytotrophoblasts	cytotrophoblasts	reproductive system	placenta	placenta	fetus	non_cancerous	NA	NA	FALSE	treatment	001oxygen_0Vitd	NA	NA	cultured Cyto and Syncytio-trophoblast samples exposed to varying degrees of hypoxia
GSM1015070	GSE41336	0.0867835	7.18692	primary cells	trophoblasts	cytotrophoblasts	cytotrophoblasts	reproductive system	placenta	placenta	fetus	non_cancerous	NA	NA	FALSE	treatment	001oxygen_10Vitd	NA	NA	cultured Cyto and Syncytio-trophoblast samples exposed to varying degrees of hypoxia
GSM1015071	GSE41336	0.0942796	6.27762	primary cells	trophoblasts	cytotrophoblasts	cytotrophoblasts	reproductive system	placenta	placenta	fetus	non_cancerous	NA	NA	FALSE	treatment	001oxygen_100Vitd	NA	NA	cultured Cyto and Syncytio-trophoblast samples exposed to varying degrees of hypoxia
GSM1015072	GSE41336	0.0880223	7.68273	primary cells	trophoblasts	cytotrophoblasts	cytotrophoblasts	reproductive system	placenta	placenta	fetus	non_cancerous	NA	NA	FALSE	treatment	008oxygen_0Vitd	NA	NA	cultured Cyto and Syncytio-trophoblast samples exposed to varying degrees of hypoxia
GSM1015073	GSE41336	0.0904994	7.48903	primary cells	trophoblasts	cytotrophoblasts	cytotrophoblasts	reproductive system	placenta	placenta	fetus	non_cancerous	NA	NA	FALSE	treatment	008oxygen_10Vitd	NA	NA	cultured Cyto and Syncytio-trophoblast samples exposed to varying degrees of hypoxia
GSM1015074	GSE41336	0.0929292	6.82436	primary cells	trophoblasts	cytotrophoblasts	cytotrophoblasts	reproductive system	placenta	placenta	fetus	non_cancerous	NA	NA	FALSE	treatment	008oxygen_100Vitd	NA	NA	cultured Cyto and Syncytio-trophoblast samples exposed to varying degrees of hypoxia
GSM1015075	GSE41336	0.0951434	7.51609	primary cells	trophoblasts	cytotrophoblasts	cytotrophoblasts	reproductive system	placenta	placenta	fetus	non_cancerous	NA	NA	FALSE	treatment	02oxygen_0Vitd	NA	NA	cultured Cyto and Syncytio-trophoblast samples exposed to varying degrees of hypoxia
GSM1015076	GSE41336	0.0926801	6.91562	primary cells	trophoblasts	cytotrophoblasts	cytotrophoblasts	reproductive system	placenta	placenta	fetus	non_cancerous	NA	NA	FALSE	treatment	02oxygen_10Vitd	NA	NA	cultured Cyto and Syncytio-trophoblast samples exposed to varying degrees of hypoxia
GSM1015077	GSE41336	0.0898924	6.93624	primary cells	trophoblasts	cytotrophoblasts	cytotrophoblasts	reproductive system	placenta	placenta	fetus	non_cancerous	NA	NA	FALSE	treatment	02oxygen_100Vitd	NA	NA	cultured Cyto and Syncytio-trophoblast samples exposed to varying degrees of hypoxia
GSM1015078	GSE41336	0.0704074	7.29396	primary cells	trophoblasts	cytotrophoblasts	cytotrophoblasts	reproductive system	placenta	placenta	fetus	non_cancerous	NA	NA	FALSE	treatment	02oxygen_0Vitd	NA	NA	cultured Cyto and Syncytio-trophoblast samples exposed to varying degrees of hypoxia
GSM1015079	GSE41336	0.0699914	7.1496	primary cells	trophoblasts	cytotrophoblasts	cytotrophoblasts	reproductive system	placenta	placenta	fetus	non_cancerous	NA	NA	FALSE	treatment	02oxygen_10Vitd	NA	NA	cultured Cyto and Syncytio-trophoblast samples exposed to varying degrees of hypoxia
GSM1015080	GSE41336	0.0765547	7.05753	primary cells	trophoblasts	cytotrophoblasts	cytotrophoblasts	reproductive system	placenta	placenta	fetus	non_cancerous	NA	NA	FALSE	treatment	02oxygen_100Vitd	NA	NA	cultured Cyto and Syncytio-trophoblast samples exposed to varying degrees of hypoxia
GSM1015081	GSE41336	0.0650845	7.59677	primary cells	trophoblasts	cytotrophoblasts	cytotrophoblasts	reproductive system	placenta	placenta	fetus	non_cancerous	NA	NA	FALSE	treatment	001oxygen_0Vitd	NA	NA	cultured Cyto and Syncytio-trophoblast samples exposed to varying degrees of hypoxia
GSM1015082	GSE41336	0.0701444	7.45726	primary cells	trophoblasts	cytotrophoblasts	cytotrophoblasts	reproductive system	placenta	placenta	fetus	non_cancerous	NA	NA	FALSE	treatment	001oxygen_10Vitd	NA	NA	cultured Cyto and Syncytio-trophoblast samples exposed to varying degrees of hypoxia
GSM1015083	GSE41336	0.0538887	7.30024	primary cells	trophoblasts	cytotrophoblasts	cytotrophoblasts	reproductive system	placenta	placenta	fetus	non_cancerous	NA	NA	FALSE	treatment	001oxygen_100Vitd	NA	NA	cultured Cyto and Syncytio-trophoblast samples exposed to varying degrees of hypoxia
GSM1015084	GSE41336	0.0701633	7.68837	primary cells	trophoblasts	cytotrophoblasts	cytotrophoblasts	reproductive system	placenta	placenta	fetus	non_cancerous	NA	NA	FALSE	treatment	008oxygen_0Vitd	NA	NA	cultured Cyto and Syncytio-trophoblast samples exposed to varying degrees of hypoxia
GSM1015085	GSE41336	0.0819945	7.19938	primary cells	trophoblasts	cytotrophoblasts	cytotrophoblasts	reproductive system	placenta	placenta	fetus	non_cancerous	NA	NA	FALSE	treatment	008oxygen_10Vitd	NA	NA	cultured Cyto and Syncytio-trophoblast samples exposed to varying degrees of hypoxia
GSM1015086	GSE41336	0.0758703	7.17913	primary cells	trophoblasts	cytotrophoblasts	cytotrophoblasts	reproductive system	placenta	placenta	fetus	non_cancerous	NA	NA	FALSE	treatment	008oxygen_100Vitd	NA	NA	cultured Cyto and Syncytio-trophoblast samples exposed to varying degrees of hypoxia
GSM1015087	GSE41336	0.0722363	8.7489	primary cells	trophoblasts	cytotrophoblasts	cytotrophoblasts	reproductive system	placenta	placenta	fetus	non_cancerous	NA	NA	FALSE	treatment	02oxygen_0Vitd	NA	NA	cultured Cyto and Syncytio-trophoblast samples exposed to varying degrees of hypoxia
GSM1015088	GSE41336	0.0777941	8.45427	primary cells	trophoblasts	cytotrophoblasts	cytotrophoblasts	reproductive system	placenta	placenta	fetus	non_cancerous	NA	NA	FALSE	treatment	02oxygen_10Vitd	NA	NA	cultured Cyto and Syncytio-trophoblast samples exposed to varying degrees of hypoxia
GSM1015089	GSE41336	0.077968	8.33871	primary cells	trophoblasts	cytotrophoblasts	cytotrophoblasts	reproductive system	placenta	placenta	fetus	non_cancerous	NA	NA	FALSE	treatment	02oxygen_100Vitd	NA	NA	cultured Cyto and Syncytio-trophoblast samples exposed to varying degrees of hypoxia
GSM1015090	GSE41336	0.0867465	8.79981	primary cells	trophoblasts	cytotrophoblasts	cytotrophoblasts	reproductive system	placenta	placenta	fetus	non_cancerous	NA	NA	FALSE	treatment	001oxygen_0Vitd	NA	NA	cultured Cyto and Syncytio-trophoblast samples exposed to varying degrees of hypoxia
GSM1015091	GSE41336	0.0692304	7.98874	primary cells	trophoblasts	cytotrophoblasts	cytotrophoblasts	reproductive system	placenta	placenta	fetus	non_cancerous	NA	NA	FALSE	treatment	001oxygen_10Vitd	NA	NA	cultured Cyto and Syncytio-trophoblast samples exposed to varying degrees of hypoxia
GSM1015092	GSE41336	0.0659804	8.53743	primary cells	trophoblasts	cytotrophoblasts	cytotrophoblasts	reproductive system	placenta	placenta	fetus	non_cancerous	NA	NA	FALSE	treatment	001oxygen_100Vitd	NA	NA	cultured Cyto and Syncytio-trophoblast samples exposed to varying degrees of hypoxia
GSM1015093	GSE41336	0.0784768	8.66725	primary cells	trophoblasts	cytotrophoblasts	cytotrophoblasts	reproductive system	placenta	placenta	fetus	non_cancerous	NA	NA	FALSE	treatment	008oxygen_0Vitd	NA	NA	cultured Cyto and Syncytio-trophoblast samples exposed to varying degrees of hypoxia
GSM1015094	GSE41336	0.0862298	7.66823	primary cells	trophoblasts	cytotrophoblasts	cytotrophoblasts	reproductive system	placenta	placenta	fetus	non_cancerous	NA	NA	FALSE	treatment	008oxygen_10Vitd	NA	NA	cultured Cyto and Syncytio-trophoblast samples exposed to varying degrees of hypoxia
GSM1015095	GSE41336	0.0868365	8.38585	primary cells	trophoblasts	cytotrophoblasts	cytotrophoblasts	reproductive system	placenta	placenta	fetus	non_cancerous	NA	NA	FALSE	treatment	008oxygen_100Vitd	NA	NA	cultured Cyto and Syncytio-trophoblast samples exposed to varying degrees of hypoxia
GSM1015096	GSE41336	0.0780613	9.3155	primary cells	trophoblasts	cytotrophoblasts	cytotrophoblasts	reproductive system	placenta	placenta	fetus	non_cancerous	NA	NA	FALSE	treatment	02oxygen_0Vitd	NA	NA	cultured Cyto and Syncytio-trophoblast samples exposed to varying degrees of hypoxia
GSM1015097	GSE41336	0.0769341	9.1287	primary cells	trophoblasts	cytotrophoblasts	cytotrophoblasts	reproductive system	placenta	placenta	fetus	non_cancerous	NA	NA	FALSE	treatment	02oxygen_10Vitd	NA	NA	cultured Cyto and Syncytio-trophoblast samples exposed to varying degrees of hypoxia
GSM1015098	GSE41336	0.0760818	8.56468	primary cells	trophoblasts	cytotrophoblasts	cytotrophoblasts	reproductive system	placenta	placenta	fetus	non_cancerous	NA	NA	FALSE	treatment	02oxygen_100Vitd	NA	NA	cultured Cyto and Syncytio-trophoblast samples exposed to varying degrees of hypoxia
GSM1015099	GSE41336	0.062951	7.4216	primary cells	trophoblasts	syncytiotrophoblasts	syncytiotrophoblasts	reproductive system	placenta	placenta	fetus	non_cancerous	NA	NA	FALSE	treatment	001oxygen_0Vitd	NA	NA	cultured Cyto and Syncytio-trophoblast samples exposed to varying degrees of hypoxia
GSM1015100	GSE41336	0.068034	7.21185	primary cells	trophoblasts	syncytiotrophoblasts	syncytiotrophoblasts	reproductive system	placenta	placenta	fetus	non_cancerous	NA	NA	FALSE	treatment	001oxygen_10Vitd	NA	NA	cultured Cyto and Syncytio-trophoblast samples exposed to varying degrees of hypoxia
GSM1015101	GSE41336	0.0671337	6.63551	primary cells	trophoblasts	syncytiotrophoblasts	syncytiotrophoblasts	reproductive system	placenta	placenta	fetus	non_cancerous	NA	NA	FALSE	treatment	001oxygen_100Vitd	NA	NA	cultured Cyto and Syncytio-trophoblast samples exposed to varying degrees of hypoxia
GSM1015102	GSE41336	0.0725663	7.95015	primary cells	trophoblasts	syncytiotrophoblasts	syncytiotrophoblasts	reproductive system	placenta	placenta	fetus	non_cancerous	NA	NA	FALSE	treatment	008oxygen_0Vitd	NA	NA	cultured Cyto and Syncytio-trophoblast samples exposed to varying degrees of hypoxia
GSM1015103	GSE41336	0.0804099	7.66662	primary cells	trophoblasts	syncytiotrophoblasts	syncytiotrophoblasts	reproductive system	placenta	placenta	fetus	non_cancerous	NA	NA	FALSE	treatment	008oxygen_10Vitd	NA	NA	cultured Cyto and Syncytio-trophoblast samples exposed to varying degrees of hypoxia
GSM1015104	GSE41336	0.0729732	7.61119	primary cells	trophoblasts	syncytiotrophoblasts	syncytiotrophoblasts	reproductive system	placenta	placenta	fetus	non_cancerous	NA	NA	FALSE	treatment	008oxygen_100Vitd	NA	NA	cultured Cyto and Syncytio-trophoblast samples exposed to varying degrees of hypoxia
GSM1015105	GSE41336	0.0783043	9.12782	primary cells	trophoblasts	syncytiotrophoblasts	syncytiotrophoblasts	reproductive system	placenta	placenta	fetus	non_cancerous	NA	NA	FALSE	treatment	02oxygen_0Vitd	NA	NA	cultured Cyto and Syncytio-trophoblast samples exposed to varying degrees of hypoxia
GSM1015106	GSE41336	0.0726658	6.74804	primary cells	trophoblasts	syncytiotrophoblasts	syncytiotrophoblasts	reproductive system	placenta	placenta	fetus	non_cancerous	NA	NA	FALSE	treatment	02oxygen_10Vitd	NA	NA	cultured Cyto and Syncytio-trophoblast samples exposed to varying degrees of hypoxia
GSM1015107	GSE41336	0.0762552	6.51508	primary cells	trophoblasts	syncytiotrophoblasts	syncytiotrophoblasts	reproductive system	placenta	placenta	fetus	non_cancerous	NA	NA	FALSE	treatment	02oxygen_100Vitd	NA	NA	cultured Cyto and Syncytio-trophoblast samples exposed to varying degrees of hypoxia
GSM1015108	GSE41336	0.0811663	6.78501	primary cells	trophoblasts	syncytiotrophoblasts	syncytiotrophoblasts	reproductive system	placenta	placenta	fetus	non_cancerous	NA	NA	FALSE	treatment	001oxygen_0Vitd	NA	NA	cultured Cyto and Syncytio-trophoblast samples exposed to varying degrees of hypoxia
GSM1015109	GSE41336	0.0320021	4.1011	primary cells	trophoblasts	syncytiotrophoblasts	syncytiotrophoblasts	reproductive system	placenta	placenta	fetus	non_cancerous	NA	NA	FALSE	treatment	001oxygen_10Vitd	NA	NA	cultured Cyto and Syncytio-trophoblast samples exposed to varying degrees of hypoxia
GSM1015110	GSE41336	0.075579	6.10467	primary cells	trophoblasts	syncytiotrophoblasts	syncytiotrophoblasts	reproductive system	placenta	placenta	fetus	non_cancerous	NA	NA	FALSE	treatment	001oxygen_100Vitd	NA	NA	cultured Cyto and Syncytio-trophoblast samples exposed to varying degrees of hypoxia
GSM1015111	GSE41336	0.089491	6.85699	primary cells	trophoblasts	syncytiotrophoblasts	syncytiotrophoblasts	reproductive system	placenta	placenta	fetus	non_cancerous	NA	NA	FALSE	treatment	008oxygen_0Vitd	NA	NA	cultured Cyto and Syncytio-trophoblast samples exposed to varying degrees of hypoxia
GSM1015112	GSE41336	0.104636	6.6924	primary cells	trophoblasts	syncytiotrophoblasts	syncytiotrophoblasts	reproductive system	placenta	placenta	fetus	non_cancerous	NA	NA	FALSE	treatment	008oxygen_10Vitd	NA	NA	cultured Cyto and Syncytio-trophoblast samples exposed to varying degrees of hypoxia
GSM1015113	GSE41336	0.10303	6.83422	primary cells	trophoblasts	syncytiotrophoblasts	syncytiotrophoblasts	reproductive system	placenta	placenta	fetus	non_cancerous	NA	NA	FALSE	treatment	008oxygen_100Vitd	NA	NA	cultured Cyto and Syncytio-trophoblast samples exposed to varying degrees of hypoxia
GSM1015114	GSE41336	0.0896501	8.38248	primary cells	trophoblasts	syncytiotrophoblasts	syncytiotrophoblasts	reproductive system	placenta	placenta	fetus	non_cancerous	NA	NA	FALSE	treatment	02oxygen_0Vitd	NA	NA	cultured Cyto and Syncytio-trophoblast samples exposed to varying degrees of hypoxia
GSM1015115	GSE41336	0.0855374	7.17369	primary cells	trophoblasts	syncytiotrophoblasts	syncytiotrophoblasts	reproductive system	placenta	placenta	fetus	non_cancerous	NA	NA	FALSE	treatment	02oxygen_10Vitd	NA	NA	cultured Cyto and Syncytio-trophoblast samples exposed to varying degrees of hypoxia
GSM1015116	GSE41336	0.0942629	6.86307	primary cells	trophoblasts	syncytiotrophoblasts	syncytiotrophoblasts	reproductive system	placenta	placenta	fetus	non_cancerous	NA	NA	FALSE	treatment	02oxygen_100Vitd	NA	NA	cultured Cyto and Syncytio-trophoblast samples exposed to varying degrees of hypoxia
GSM1015117	GSE41336	0.0782536	7.41923	primary cells	trophoblasts	syncytiotrophoblasts	syncytiotrophoblasts	reproductive system	placenta	placenta	fetus	non_cancerous	NA	NA	FALSE	treatment	001oxygen_0Vitd	NA	NA	cultured Cyto and Syncytio-trophoblast samples exposed to varying degrees of hypoxia
GSM1015118	GSE41336	0.0761314	7.12633	primary cells	trophoblasts	syncytiotrophoblasts	syncytiotrophoblasts	reproductive system	placenta	placenta	fetus	non_cancerous	NA	NA	FALSE	treatment	001oxygen_10Vitd	NA	NA	cultured Cyto and Syncytio-trophoblast samples exposed to varying degrees of hypoxia
GSM1015119	GSE41336	0.0686023	7.53522	primary cells	trophoblasts	syncytiotrophoblasts	syncytiotrophoblasts	reproductive system	placenta	placenta	fetus	non_cancerous	NA	NA	FALSE	treatment	001oxygen_100Vitd	NA	NA	cultured Cyto and Syncytio-trophoblast samples exposed to varying degrees of hypoxia
GSM1015120	GSE41336	0.0658004	7.85451	primary cells	trophoblasts	syncytiotrophoblasts	syncytiotrophoblasts	reproductive system	placenta	placenta	fetus	non_cancerous	NA	NA	FALSE	treatment	008oxygen_0Vitd	NA	NA	cultured Cyto and Syncytio-trophoblast samples exposed to varying degrees of hypoxia
GSM1015121	GSE41336	0.0738663	7.39946	primary cells	trophoblasts	syncytiotrophoblasts	syncytiotrophoblasts	reproductive system	placenta	placenta	fetus	non_cancerous	NA	NA	FALSE	treatment	008oxygen_10Vitd	NA	NA	cultured Cyto and Syncytio-trophoblast samples exposed to varying degrees of hypoxia
GSM1015122	GSE41336	0.0789848	7.69562	primary cells	trophoblasts	syncytiotrophoblasts	syncytiotrophoblasts	reproductive system	placenta	placenta	fetus	non_cancerous	NA	NA	FALSE	treatment	008oxygen_100Vitd	NA	NA	cultured Cyto and Syncytio-trophoblast samples exposed to varying degrees of hypoxia
GSM1015123	GSE41336	0.0660241	7.92148	primary cells	trophoblasts	syncytiotrophoblasts	syncytiotrophoblasts	reproductive system	placenta	placenta	fetus	non_cancerous	NA	NA	FALSE	treatment	001oxygen_0Vitd	NA	NA	cultured Cyto and Syncytio-trophoblast samples exposed to varying degrees of hypoxia
GSM1015124	GSE41336	0.0679893	7.4042	primary cells	trophoblasts	syncytiotrophoblasts	syncytiotrophoblasts	reproductive system	placenta	placenta	fetus	non_cancerous	NA	NA	FALSE	treatment	001oxygen_10Vitd	NA	NA	cultured Cyto and Syncytio-trophoblast samples exposed to varying degrees of hypoxia
GSM1015125	GSE41336	0.0732895	8.0464	primary cells	trophoblasts	syncytiotrophoblasts	syncytiotrophoblasts	reproductive system	placenta	placenta	fetus	non_cancerous	NA	NA	FALSE	treatment	001oxygen_100Vitd	NA	NA	cultured Cyto and Syncytio-trophoblast samples exposed to varying degrees of hypoxia
GSM1015126	GSE41336	0.0830439	7.5137	primary cells	trophoblasts	syncytiotrophoblasts	syncytiotrophoblasts	reproductive system	placenta	placenta	fetus	non_cancerous	NA	NA	FALSE	treatment	008oxygen_0Vitd	NA	NA	cultured Cyto and Syncytio-trophoblast samples exposed to varying degrees of hypoxia
GSM1015127	GSE41336	0.0644817	7.37183	primary cells	trophoblasts	syncytiotrophoblasts	syncytiotrophoblasts	reproductive system	placenta	placenta	fetus	non_cancerous	NA	NA	FALSE	treatment	008oxygen_10Vitd	NA	NA	cultured Cyto and Syncytio-trophoblast samples exposed to varying degrees of hypoxia
GSM1015128	GSE41336	0.0762924	7.75946	primary cells	trophoblasts	syncytiotrophoblasts	syncytiotrophoblasts	reproductive system	placenta	placenta	fetus	non_cancerous	NA	NA	FALSE	treatment	008oxygen_100Vitd	NA	NA	cultured Cyto and Syncytio-trophoblast samples exposed to varying degrees of hypoxia
GSM1015129	GSE41336	0.0768351	8.90382	primary cells	trophoblasts	syncytiotrophoblasts	syncytiotrophoblasts	reproductive system	placenta	placenta	fetus	non_cancerous	NA	NA	FALSE	treatment	02oxygen_0Vitd	NA	NA	cultured Cyto and Syncytio-trophoblast samples exposed to varying degrees of hypoxia
GSM1015130	GSE41336	0.0769813	8.02743	primary cells	trophoblasts	syncytiotrophoblasts	syncytiotrophoblasts	reproductive system	placenta	placenta	fetus	non_cancerous	NA	NA	FALSE	treatment	02oxygen_10Vitd	NA	NA	cultured Cyto and Syncytio-trophoblast samples exposed to varying degrees of hypoxia
GSM1015131	GSE41336	0.0779821	8.40187	primary cells	trophoblasts	syncytiotrophoblasts	syncytiotrophoblasts	reproductive system	placenta	placenta	fetus	non_cancerous	NA	NA	FALSE	treatment	02oxygen_100Vitd	NA	NA	cultured Cyto and Syncytio-trophoblast samples exposed to varying degrees of hypoxia
GSM1015132	GSE41336	0.0742056	6.84712	primary cells	trophoblasts	syncytiotrophoblasts	syncytiotrophoblasts	reproductive system	placenta	placenta	fetus	non_cancerous	NA	NA	FALSE	treatment	02oxygen_0Vitd	NA	NA	cultured Cyto and Syncytio-trophoblast samples exposed to varying degrees of hypoxia
GSM1015133	GSE41336	0.071374	7.59036	primary cells	trophoblasts	syncytiotrophoblasts	syncytiotrophoblasts	reproductive system	placenta	placenta	fetus	non_cancerous	NA	NA	FALSE	treatment	02oxygen_10Vitd	NA	NA	cultured Cyto and Syncytio-trophoblast samples exposed to varying degrees of hypoxia
GSM1015134	GSE41336	0.0802243	7.25793	primary cells	trophoblasts	syncytiotrophoblasts	syncytiotrophoblasts	reproductive system	placenta	placenta	fetus	non_cancerous	NA	NA	FALSE	treatment	02oxygen_100Vitd	NA	NA	cultured Cyto and Syncytio-trophoblast samples exposed to varying degrees of hypoxia
GSM1015135	GSE41336	0.0705309	9.15338	primary cells	trophoblasts	syncytiotrophoblasts	syncytiotrophoblasts	reproductive system	placenta	placenta	fetus	non_cancerous	NA	NA	FALSE	treatment	001oxygen_0Vitd	NA	NA	cultured Cyto and Syncytio-trophoblast samples exposed to varying degrees of hypoxia
GSM1015136	GSE41336	0.0734409	8.42382	primary cells	trophoblasts	syncytiotrophoblasts	syncytiotrophoblasts	reproductive system	placenta	placenta	fetus	non_cancerous	NA	NA	FALSE	treatment	001oxygen_10Vitd	NA	NA	cultured Cyto and Syncytio-trophoblast samples exposed to varying degrees of hypoxia
GSM1015137	GSE41336	0.0715373	9.14016	primary cells	trophoblasts	syncytiotrophoblasts	syncytiotrophoblasts	reproductive system	placenta	placenta	fetus	non_cancerous	NA	NA	FALSE	treatment	001oxygen_100Vitd	NA	NA	cultured Cyto and Syncytio-trophoblast samples exposed to varying degrees of hypoxia
GSM1015138	GSE41336	0.0845168	9.83352	primary cells	trophoblasts	syncytiotrophoblasts	syncytiotrophoblasts	reproductive system	placenta	placenta	fetus	non_cancerous	NA	NA	FALSE	treatment	008oxygen_0Vitd	NA	NA	cultured Cyto and Syncytio-trophoblast samples exposed to varying degrees of hypoxia
GSM1015139	GSE41336	0.0769084	9.55015	primary cells	trophoblasts	syncytiotrophoblasts	syncytiotrophoblasts	reproductive system	placenta	placenta	fetus	non_cancerous	NA	NA	FALSE	treatment	008oxygen_10Vitd	NA	NA	cultured Cyto and Syncytio-trophoblast samples exposed to varying degrees of hypoxia
GSM1015140	GSE41336	0.077692	8.49325	primary cells	trophoblasts	syncytiotrophoblasts	syncytiotrophoblasts	reproductive system	placenta	placenta	fetus	non_cancerous	NA	NA	FALSE	treatment	008oxygen_100Vitd	NA	NA	cultured Cyto and Syncytio-trophoblast samples exposed to varying degrees of hypoxia
GSM1015141	GSE41336	0.0781637	9.36361	primary cells	trophoblasts	syncytiotrophoblasts	syncytiotrophoblasts	reproductive system	placenta	placenta	fetus	non_cancerous	NA	NA	FALSE	treatment	02oxygen_0Vitd	NA	NA	cultured Cyto and Syncytio-trophoblast samples exposed to varying degrees of hypoxia
GSM1015142	GSE41336	0.0771658	9.34043	primary cells	trophoblasts	syncytiotrophoblasts	syncytiotrophoblasts	reproductive system	placenta	placenta	fetus	non_cancerous	NA	NA	FALSE	treatment	02oxygen_10Vitd	NA	NA	cultured Cyto and Syncytio-trophoblast samples exposed to varying degrees of hypoxia
GSM1015143	GSE41336	0.0725875	9.61426	primary cells	trophoblasts	syncytiotrophoblasts	syncytiotrophoblasts	reproductive system	placenta	placenta	fetus	non_cancerous	NA	NA	FALSE	treatment	02oxygen_100Vitd	NA	NA	cultured Cyto and Syncytio-trophoblast samples exposed to varying degrees of hypoxia
GSM1018544	GSE41525	0.0150609	0.14067	cell line	bladder carcinoma	T24	T24	urinary system	bladder	bladder	adult	cancerous	BLCA	bladder carcinoma	FALSE	no_treatment	NA	NA	NA	combinatorial treatment of DNMT inhibitor and LSD1 inhibitor
GSM1018545	GSE41525	0.00663946	0.138826	cell line	bladder carcinoma	T24	T24	urinary system	bladder	bladder	adult	cancerous	BLCA	bladder carcinoma	FALSE	treatment	AZA	NA	NA	combinatorial treatment of DNMT inhibitor and LSD1 inhibitor
GSM1018546	GSE41525	0.00962064	0.269694	cell line	bladder carcinoma	T24	T24	urinary system	bladder	bladder	adult	cancerous	BLCA	bladder carcinoma	FALSE	treatment	Clorgyline	NA	NA	combinatorial treatment of DNMT inhibitor and LSD1 inhibitor
GSM1018547	GSE41525	-0.00436985	0.0589277	cell line	bladder carcinoma	T24	T24	urinary system	bladder	bladder	adult	cancerous	BLCA	bladder carcinoma	FALSE	treatment	AZA_Clorgyline	NA	NA	combinatorial treatment of DNMT inhibitor and LSD1 inhibitor
GSM1018548	GSE41525	-0.00669119	0.534074	cell line	colon carcinoma	HCT116	HCT116	digestive system	gastrointestinal tract	colon	adult	cancerous	COAD	colon adenocarcinoma	FALSE	treatment	AZA	NA	NA	combinatorial treatment of DNMT inhibitor and LSD1 inhibitor
GSM1018549	GSE41525	-0.0148442	0.608657	cell line	colon carcinoma	HCT116	HCT116	digestive system	gastrointestinal tract	colon	adult	cancerous	COAD	colon adenocarcinoma	FALSE	treatment	Clorgyline	NA	NA	combinatorial treatment of DNMT inhibitor and LSD1 inhibitor
GSM1018550	GSE41525	0.00466413	0.255006	cell line	colon carcinoma	HCT116	HCT116	digestive system	gastrointestinal tract	colon	adult	cancerous	COAD	colon adenocarcinoma	FALSE	treatment	AZA_Clorgyline	NA	NA	combinatorial treatment of DNMT inhibitor and LSD1 inhibitor
GSM1018551	GSE41525	-0.0133295	0.925753	cell line	colon carcinoma	HCT116	HCT116	digestive system	gastrointestinal tract	colon	adult	cancerous	COAD	colon adenocarcinoma	FALSE	no_treatment	NA	NA	NA	combinatorial treatment of DNMT inhibitor and LSD1 inhibitor
GSM1022700	GSE41689	-0.03571	2.45591	primary cells	podocytes	podocytes	podocytes	renal system	kidney	kidney	adult	non_cancerous	NA	NA	FALSE	no_treatment	NA	NA	NA	control and KLF4-overexpressing podocytes
GSM1022701	GSE41689	-0.017	1.3347	primary cells	podocytes	podocytes	podocytes	renal system	kidney	kidney	adult	non_cancerous	NA	NA	FALSE	treatment	KLF4_expression	NA	NA	control and KLF4-overexpressing podocytes
GSM1023114	GSE36369	-0.0145806	1.06736	primary cells	PBMCs	PBMCs	PBMCs	hematopoietic system	blood	PBMCs	adult	non_cancerous	NA	NA	FALSE	conditions	Japanese	NA	NA	blood from individuals of diverse ethnicity
GSM1023115	GSE36369	-0.0128218	0.987789	primary cells	PBMCs	PBMCs	PBMCs	hematopoietic system	blood	PBMCs	adult	non_cancerous	NA	NA	FALSE	conditions	Japanese	NA	NA	blood from individuals of diverse ethnicity
GSM1023116	GSE36369	-0.0027383	0.363964	primary cells	PBMCs	PBMCs	PBMCs	hematopoietic system	blood	PBMCs	adult	non_cancerous	NA	NA	FALSE	conditions	Japanese	NA	NA	blood from individuals of diverse ethnicity
GSM1023117	GSE36369	-0.0095295	0.513043	primary cells	PBMCs	PBMCs	PBMCs	hematopoietic system	blood	PBMCs	adult	non_cancerous	NA	NA	FALSE	conditions	Japanese	NA	NA	blood from individuals of diverse ethnicity
GSM1023118	GSE36369	-0.0267014	1.38069	primary cells	PBMCs	PBMCs	PBMCs	hematopoietic system	blood	PBMCs	adult	non_cancerous	NA	NA	FALSE	conditions	Japanese	NA	NA	blood from individuals of diverse ethnicity
GSM1023119	GSE36369	-0.0180636	1.55876	primary cells	PBMCs	PBMCs	PBMCs	hematopoietic system	blood	PBMCs	adult	non_cancerous	NA	NA	FALSE	conditions	Japanese	NA	NA	blood from individuals of diverse ethnicity
GSM1023120	GSE36369	-0.0242399	1.51648	primary cells	PBMCs	PBMCs	PBMCs	hematopoietic system	blood	PBMCs	adult	non_cancerous	NA	NA	FALSE	conditions	Japanese	NA	NA	blood from individuals of diverse ethnicity
GSM1023121	GSE36369	-0.00598605	0.423945	primary cells	PBMCs	PBMCs	PBMCs	hematopoietic system	blood	PBMCs	adult	non_cancerous	NA	NA	FALSE	conditions	Japanese	NA	NA	blood from individuals of diverse ethnicity
GSM1023122	GSE36369	-0.00990785	0.799748	primary cells	PBMCs	PBMCs	PBMCs	hematopoietic system	blood	PBMCs	adult	non_cancerous	NA	NA	FALSE	conditions	Japanese	NA	NA	blood from individuals of diverse ethnicity
GSM1023123	GSE36369	-0.0151616	0.752002	primary cells	PBMCs	PBMCs	PBMCs	hematopoietic system	blood	PBMCs	adult	non_cancerous	NA	NA	FALSE	conditions	Japanese	NA	NA	blood from individuals of diverse ethnicity
GSM1023129	GSE36369	-0.0380924	1.3681	primary cells	PBMC_chimp	PBMC_chimp	PBMC_chimp	hematopoietic system	blood	PBMCs	adult	non_cancerous	NA	NA	FALSE	conditions	Chimpanzee	NA	NA	blood from chimpanzee
GSM1023130	GSE36369	-0.0631528	1.44812	primary cells	PBMC_chimp	PBMC_chimp	PBMC_chimp	hematopoietic system	blood	PBMCs	adult	non_cancerous	NA	NA	FALSE	conditions	Chimpanzee	NA	NA	blood from chimpanzee
GSM1023131	GSE36369	-0.0726456	1.71039	primary cells	PBMC_chimp	PBMC_chimp	PBMC_chimp	hematopoietic system	blood	PBMCs	adult	non_cancerous	NA	NA	FALSE	conditions	Chimpanzee	NA	NA	blood from chimpanzee
GSM1023132	GSE36369	-0.0422289	0.966883	primary cells	PBMC_chimp	PBMC_chimp	PBMC_chimp	hematopoietic system	blood	PBMCs	adult	non_cancerous	NA	NA	FALSE	conditions	Chimpanzee	NA	NA	blood from chimpanzee
GSM1023133	GSE36369	-0.0521642	1.22215	primary cells	PBMC_chimp	PBMC_chimp	PBMC_chimp	hematopoietic system	blood	PBMCs	adult	non_cancerous	NA	NA	FALSE	conditions	Chimpanzee	NA	NA	blood from chimpanzee
GSM1023134	GSE36369	-0.0859614	1.41297	primary cells	PBMC_chimp	PBMC_chimp	PBMC_chimp	hematopoietic system	blood	PBMCs	adult	non_cancerous	NA	NA	FALSE	conditions	Chimpanzee	NA	NA	blood from chimpanzee
GSM1023135	GSE36369	-0.114418	2.25956	primary cells	PBMC_chimp	PBMC_chimp	PBMC_chimp	hematopoietic system	blood	PBMCs	adult	non_cancerous	NA	NA	FALSE	conditions	Chimpanzee	NA	NA	blood from chimpanzee
GSM1023136	GSE36369	-0.0857032	1.88185	primary cells	PBMC_chimp	PBMC_chimp	PBMC_chimp	hematopoietic system	blood	PBMCs	adult	non_cancerous	NA	NA	FALSE	conditions	Chimpanzee	NA	NA	blood from chimpanzee
GSM1023137	GSE36369	-0.0672278	1.34452	primary cells	PBMC_chimp	PBMC_chimp	PBMC_chimp	hematopoietic system	blood	PBMCs	adult	non_cancerous	NA	NA	FALSE	conditions	Chimpanzee	NA	NA	blood from chimpanzee
GSM1023138	GSE36369	-0.0802984	1.62343	primary cells	PBMC_chimp	PBMC_chimp	PBMC_chimp	hematopoietic system	blood	PBMCs	adult	non_cancerous	NA	NA	FALSE	conditions	Chimpanzee	NA	NA	blood from chimpanzee
GSM1023139	GSE36369	-0.0331317	1.65795	primary cells	PBMC_chimp	PBMC_chimp	PBMC_chimp	hematopoietic system	blood	PBMCs	adult	non_cancerous	NA	NA	FALSE	conditions	Chimpanzee	NA	NA	blood from chimpanzee
GSM1023140	GSE36369	-0.0912275	2.23934	primary cells	PBMC_chimp	PBMC_chimp	PBMC_chimp	hematopoietic system	blood	PBMCs	adult	non_cancerous	NA	NA	FALSE	conditions	Chimpanzee	NA	NA	blood from chimpanzee
GSM1023141	GSE36369	-0.0443563	1.3134	primary cells	PBMC_chimp	PBMC_chimp	PBMC_chimp	hematopoietic system	blood	PBMCs	adult	non_cancerous	NA	NA	FALSE	conditions	Chimpanzee	NA	NA	blood from chimpanzee
GSM1023142	GSE36369	-0.0932476	1.92195	primary cells	PBMC_chimp	PBMC_chimp	PBMC_chimp	hematopoietic system	blood	PBMCs	adult	non_cancerous	NA	NA	FALSE	conditions	Chimpanzee	NA	NA	blood from chimpanzee
GSM1024873	GSE41826	-0.0325861	2.85038	primary cells	glial cells	frontal cortex glia	glia	nervous system	central nervous system	brain	adult	non_cancerous	MDD	major depression	FALSE	Conditions	Postmortem	NA	NA	sorted neuronal nuclei from post mortem frontal cortex of major depression and matched control samples
GSM1024874	GSE41826	-0.0237314	1.5664	primary cells	neurons	frontal cortex neurons	neurons	nervous system	central nervous system	brain	adult	non_cancerous	MDD	major depression	FALSE	Conditions	Postmortem	NA	NA	sorted neuronal nuclei from post mortem frontal cortex of major depression and matched control samples
GSM1024875	GSE41826	-0.0282604	1.7241	primary cells	neurons	frontal cortex neurons	neurons	nervous system	central nervous system	brain	adult	non_cancerous	MDD	major depression	FALSE	Conditions	Postmortem	NA	NA	sorted neuronal nuclei from post mortem frontal cortex of major depression and matched control samples
GSM1024876	GSE41826	-0.0210919	1.63025	primary cells	neurons	frontal cortex neurons	neurons	nervous system	central nervous system	brain	adult	non_cancerous	MDD	major depression	FALSE	Conditions	Postmortem	NA	NA	sorted neuronal nuclei from post mortem frontal cortex of major depression and matched control samples
GSM1024877	GSE41826	-0.0214085	1.34267	primary cells	neurons	frontal cortex neurons	neurons	nervous system	central nervous system	brain	adult	non_cancerous	MDD	major depression	FALSE	Conditions	Postmortem	NA	NA	sorted neuronal nuclei from post mortem frontal cortex of major depression and matched control samples
GSM1024878	GSE41826	-0.0173001	1.5614	primary cells	glial cells	frontal cortex glia	glia	nervous system	central nervous system	brain	adult	non_cancerous	MDD	major depression	FALSE	Conditions	Postmortem	NA	NA	sorted neuronal nuclei from post mortem frontal cortex of major depression and matched control samples
GSM1024879	GSE41826	-0.0238569	1.60051	primary cells	glial cells	frontal cortex glia	glia	nervous system	central nervous system	brain	adult	non_cancerous	MDD	major depression	FALSE	Conditions	Postmortem	NA	NA	sorted neuronal nuclei from post mortem frontal cortex of major depression and matched control samples
GSM1024880	GSE41826	-0.029847	3.64981	primary cells	glial cells	frontal cortex glia	glia	nervous system	central nervous system	brain	adult	non_cancerous	MDD	major depression	FALSE	Conditions	Postmortem	NA	NA	sorted neuronal nuclei from post mortem frontal cortex of major depression and matched control samples
GSM1024881	GSE41826	-0.0239717	1.89247	primary cells	neurons	frontal cortex neurons	neurons	nervous system	central nervous system	brain	adult	non_cancerous	MDD	major depression	FALSE	Conditions	Postmortem	NA	NA	sorted neuronal nuclei from post mortem frontal cortex of major depression and matched control samples
GSM1024882	GSE41826	-0.022988	2.47411	primary cells	glial cells	frontal cortex glia	glia	nervous system	central nervous system	brain	adult	non_cancerous	MDD	major depression	FALSE	Conditions	Postmortem	NA	NA	sorted neuronal nuclei from post mortem frontal cortex of major depression and matched control samples
GSM1024883	GSE41826	-0.0226963	2.50703	primary cells	glial cells	frontal cortex glia	glia	nervous system	central nervous system	brain	adult	non_cancerous	MDD	major depression	FALSE	Conditions	Postmortem	NA	NA	sorted neuronal nuclei from post mortem frontal cortex of major depression and matched control samples
GSM1024884	GSE41826	-0.0304417	2.02462	primary cells	neurons	frontal cortex neurons	neurons	nervous system	central nervous system	brain	adult	non_cancerous	MDD	major depression	FALSE	Conditions	Postmortem	NA	NA	sorted neuronal nuclei from post mortem frontal cortex of major depression and matched control samples
GSM1024885	GSE41826	-0.0256427	1.6691	primary cells	neurons	frontal cortex neurons	neurons	nervous system	central nervous system	brain	adult	non_cancerous	MDD	major depression	FALSE	Conditions	Postmortem	NA	NA	sorted neuronal nuclei from post mortem frontal cortex of major depression and matched control samples
GSM1024886	GSE41826	-0.0371173	1.95779	primary cells	neurons	frontal cortex neurons	neurons	nervous system	central nervous system	brain	adult	non_cancerous	MDD	major depression	FALSE	Conditions	Postmortem	NA	NA	sorted neuronal nuclei from post mortem frontal cortex of major depression and matched control samples
GSM1024887	GSE41826	-0.0211771	1.53229	primary cells	neurons	frontal cortex neurons	neurons	nervous system	central nervous system	brain	adult	non_cancerous	MDD	major depression	FALSE	Conditions	Postmortem	NA	NA	sorted neuronal nuclei from post mortem frontal cortex of major depression and matched control samples
GSM1024888	GSE41826	-0.0199407	1.62188	primary cells	neurons	frontal cortex neurons	neurons	nervous system	central nervous system	brain	adult	non_cancerous	MDD	major depression	FALSE	Conditions	Postmortem	NA	NA	sorted neuronal nuclei from post mortem frontal cortex of major depression and matched control samples
GSM1024889	GSE41826	-0.0249872	1.64376	primary cells	glial cells	frontal cortex glia	glia	nervous system	central nervous system	brain	adult	non_cancerous	MDD	major depression	FALSE	Conditions	Postmortem	NA	NA	sorted neuronal nuclei from post mortem frontal cortex of major depression and matched control samples
GSM1024890	GSE41826	-0.0155616	1.16246	primary cells	neurons	frontal cortex neurons	neurons	nervous system	central nervous system	brain	adult	non_cancerous	MDD	major depression	FALSE	Conditions	Postmortem	NA	NA	sorted neuronal nuclei from post mortem frontal cortex of major depression and matched control samples
GSM1024891	GSE41826	-0.0319802	2.47321	primary cells	glial cells	frontal cortex glia	glia	nervous system	central nervous system	brain	adult	non_cancerous	MDD	major depression	FALSE	Conditions	Postmortem	NA	NA	sorted neuronal nuclei from post mortem frontal cortex of major depression and matched control samples
GSM1024892	GSE41826	-0.0145464	0.665583	primary cells	neurons	frontal cortex neurons	neurons	nervous system	central nervous system	brain	adult	non_cancerous	MDD	major depression	FALSE	Conditions	Postmortem	NA	NA	sorted neuronal nuclei from post mortem frontal cortex of major depression and matched control samples
GSM1024893	GSE41826	-0.0235601	1.94702	primary cells	glial cells	frontal cortex glia	glia	nervous system	central nervous system	brain	adult	non_cancerous	MDD	major depression	FALSE	Conditions	Postmortem	NA	NA	sorted neuronal nuclei from post mortem frontal cortex of major depression and matched control samples
GSM1024894	GSE41826	-0.0250535	2.11494	primary cells	glial cells	frontal cortex glia	glia	nervous system	central nervous system	brain	adult	non_cancerous	MDD	major depression	FALSE	Conditions	Postmortem	NA	NA	sorted neuronal nuclei from post mortem frontal cortex of major depression and matched control samples
GSM1024895	GSE41826	-0.0278787	2.60619	primary cells	glial cells	frontal cortex glia	glia	nervous system	central nervous system	brain	adult	non_cancerous	MDD	major depression	FALSE	Conditions	Postmortem	NA	NA	sorted neuronal nuclei from post mortem frontal cortex of major depression and matched control samples
GSM1024896	GSE41826	-0.0317959	1.79677	primary cells	glial cells	frontal cortex glia	glia	nervous system	central nervous system	brain	adult	non_cancerous	MDD	major depression	FALSE	Conditions	Postmortem	NA	NA	sorted neuronal nuclei from post mortem frontal cortex of major depression and matched control samples
GSM1024897	GSE41826	-0.0245672	2.25715	primary cells	neurons	frontal cortex neurons	neurons	nervous system	central nervous system	brain	adult	non_cancerous	MDD	major depression	FALSE	Conditions	Postmortem	NA	NA	sorted neuronal nuclei from post mortem frontal cortex of major depression and matched control samples
GSM1024898	GSE41826	-0.0257945	3.39509	primary cells	glial cells	frontal cortex glia	glia	nervous system	central nervous system	brain	adult	non_cancerous	MDD	major depression	FALSE	Conditions	Postmortem	NA	NA	sorted neuronal nuclei from post mortem frontal cortex of major depression and matched control samples
GSM1024899	GSE41826	-0.0286484	2.37316	primary cells	glial cells	frontal cortex glia	glia	nervous system	central nervous system	brain	adult	non_cancerous	MDD	major depression	FALSE	Conditions	Postmortem	NA	NA	sorted neuronal nuclei from post mortem frontal cortex of major depression and matched control samples
GSM1024900	GSE41826	-0.0225324	1.83986	primary cells	neurons	frontal cortex neurons	neurons	nervous system	central nervous system	brain	adult	non_cancerous	MDD	major depression	FALSE	Conditions	Postmortem	NA	NA	sorted neuronal nuclei from post mortem frontal cortex of major depression and matched control samples
GSM1024901	GSE41826	-0.0323245	1.70505	primary cells	neurons	frontal cortex neurons	neurons	nervous system	central nervous system	brain	adult	non_cancerous	MDD	major depression	FALSE	Conditions	Postmortem	NA	NA	sorted neuronal nuclei from post mortem frontal cortex of major depression and matched control samples
GSM1024902	GSE41826	-0.0206381	1.82133	primary cells	neurons	frontal cortex neurons	neurons	nervous system	central nervous system	brain	adult	non_cancerous	MDD	major depression	FALSE	Conditions	Postmortem	NA	NA	sorted neuronal nuclei from post mortem frontal cortex of major depression and matched control samples
GSM1024903	GSE41826	-0.0247113	2.74652	primary cells	glial cells	frontal cortex glia	glia	nervous system	central nervous system	brain	adult	non_cancerous	MDD	major depression	FALSE	Conditions	Postmortem	NA	NA	sorted neuronal nuclei from post mortem frontal cortex of major depression and matched control samples
GSM1024904	GSE41826	-0.0265999	2.10747	primary cells	neurons	frontal cortex neurons	neurons	nervous system	central nervous system	brain	adult	non_cancerous	MDD	major depression	FALSE	Conditions	Postmortem	NA	NA	sorted neuronal nuclei from post mortem frontal cortex of major depression and matched control samples
GSM1024905	GSE41826	-0.0352424	2.78124	primary cells	glial cells	frontal cortex glia	glia	nervous system	central nervous system	brain	adult	non_cancerous	MDD	major depression	FALSE	Conditions	Postmortem	NA	NA	sorted neuronal nuclei from post mortem frontal cortex of major depression and matched control samples
GSM1024906	GSE41826	-0.0374268	3.51185	primary cells	glial cells	frontal cortex glia	glia	nervous system	central nervous system	brain	adult	non_cancerous	MDD	major depression	FALSE	Conditions	Postmortem	NA	NA	sorted neuronal nuclei from post mortem frontal cortex of major depression and matched control samples
GSM1024907	GSE41826	-0.0313264	1.78684	primary cells	neurons	frontal cortex neurons	neurons	nervous system	central nervous system	brain	adult	non_cancerous	MDD	major depression	FALSE	Conditions	Postmortem	NA	NA	sorted neuronal nuclei from post mortem frontal cortex of major depression and matched control samples
GSM1024908	GSE41826	-0.0287276	2.05232	primary cells	glial cells	frontal cortex glia	glia	nervous system	central nervous system	brain	adult	non_cancerous	MDD	major depression	FALSE	Conditions	Postmortem	NA	NA	sorted neuronal nuclei from post mortem frontal cortex of major depression and matched control samples
GSM1024909	GSE41826	-0.0381282	3.41574	primary cells	glial cells	frontal cortex glia	glia	nervous system	central nervous system	brain	adult	non_cancerous	MDD	major depression	FALSE	Conditions	Postmortem	NA	NA	sorted neuronal nuclei from post mortem frontal cortex of major depression and matched control samples
GSM1024910	GSE41826	-0.0303197	2.08805	primary cells	neurons	frontal cortex neurons	neurons	nervous system	central nervous system	brain	adult	non_cancerous	MDD	major depression	FALSE	Conditions	Postmortem	NA	NA	sorted neuronal nuclei from post mortem frontal cortex of major depression and matched control samples
GSM1024911	GSE41826	-0.0370859	2.72901	primary cells	glial cells	frontal cortex glia	glia	nervous system	central nervous system	brain	adult	non_cancerous	MDD	major depression	FALSE	Conditions	Postmortem	NA	NA	sorted neuronal nuclei from post mortem frontal cortex of major depression and matched control samples
GSM1024912	GSE41826	-0.022537	1.73385	primary cells	neurons	frontal cortex neurons	neurons	nervous system	central nervous system	brain	adult	non_cancerous	MDD	major depression	FALSE	Conditions	Postmortem	NA	NA	sorted neuronal nuclei from post mortem frontal cortex of major depression and matched control samples
GSM1024913	GSE41826	-0.0259212	1.98262	primary cells	glial cells	frontal cortex glia	glia	nervous system	central nervous system	brain	adult	non_cancerous	MDD	major depression	FALSE	Conditions	Postmortem	NA	NA	sorted neuronal nuclei from post mortem frontal cortex of major depression and matched control samples
GSM1024914	GSE41826	-0.0213507	1.77124	primary cells	neurons	frontal cortex neurons	neurons	nervous system	central nervous system	brain	adult	non_cancerous	MDD	major depression	FALSE	Conditions	Postmortem	NA	NA	sorted neuronal nuclei from post mortem frontal cortex of major depression and matched control samples
GSM1024915	GSE41826	-0.0206648	1.14491	primary cells	neurons	frontal cortex neurons	neurons	nervous system	central nervous system	brain	adult	non_cancerous	MDD	major depression	FALSE	Conditions	Postmortem	NA	NA	sorted neuronal nuclei from post mortem frontal cortex of major depression and matched control samples
GSM1024916	GSE41826	-0.0355614	3.39087	primary cells	glial cells	frontal cortex glia	glia	nervous system	central nervous system	brain	adult	non_cancerous	MDD	major depression	FALSE	Conditions	Postmortem	NA	NA	sorted neuronal nuclei from post mortem frontal cortex of major depression and matched control samples
GSM1024917	GSE41826	-0.0170402	0.919662	primary cells	neurons	frontal cortex neurons	neurons	nervous system	central nervous system	brain	adult	non_cancerous	MDD	major depression	FALSE	Conditions	Postmortem	NA	NA	sorted neuronal nuclei from post mortem frontal cortex of major depression and matched control samples
GSM1024918	GSE41826	-0.0236316	1.2824	primary cells	neurons	frontal cortex neurons	neurons	nervous system	central nervous system	brain	adult	non_cancerous	MDD	major depression	FALSE	Conditions	Postmortem	NA	NA	sorted neuronal nuclei from post mortem frontal cortex of major depression and matched control samples
GSM1024919	GSE41826	-0.0276909	2.68291	primary cells	glial cells	frontal cortex glia	glia	nervous system	central nervous system	brain	adult	non_cancerous	MDD	major depression	FALSE	Conditions	Postmortem	NA	NA	sorted neuronal nuclei from post mortem frontal cortex of major depression and matched control samples
GSM1024920	GSE41826	-0.0268267	2.62006	primary cells	glial cells	frontal cortex glia	glia	nervous system	central nervous system	brain	adult	non_cancerous	MDD	major depression	FALSE	Conditions	Postmortem	NA	NA	sorted neuronal nuclei from post mortem frontal cortex of major depression and matched control samples
GSM1024921	GSE41826	-0.0205268	2.0831	primary cells	neurons	frontal cortex neurons	neurons	nervous system	central nervous system	brain	adult	non_cancerous	MDD	major depression	FALSE	Conditions	Postmortem	NA	NA	sorted neuronal nuclei from post mortem frontal cortex of major depression and matched control samples
GSM1024922	GSE41826	-0.0339247	2.72618	primary cells	neurons	frontal cortex neurons	neurons	nervous system	central nervous system	brain	adult	non_cancerous	MDD	major depression	FALSE	Conditions	Postmortem	NA	NA	sorted neuronal nuclei from post mortem frontal cortex of major depression and matched control samples
GSM1024923	GSE41826	-0.0294741	1.72148	primary cells	neurons	frontal cortex neurons	neurons	nervous system	central nervous system	brain	adult	non_cancerous	MDD	major depression	FALSE	Conditions	Postmortem	NA	NA	sorted neuronal nuclei from post mortem frontal cortex of major depression and matched control samples
GSM1024924	GSE41826	-0.0285824	1.62225	primary cells	neurons	frontal cortex neurons	neurons	nervous system	central nervous system	brain	adult	non_cancerous	MDD	major depression	FALSE	Conditions	Postmortem	NA	NA	sorted neuronal nuclei from post mortem frontal cortex of major depression and matched control samples
GSM1024925	GSE41826	-0.0407009	3.3257	primary cells	glial cells	frontal cortex glia	glia	nervous system	central nervous system	brain	adult	non_cancerous	MDD	major depression	FALSE	Conditions	Postmortem	NA	NA	sorted neuronal nuclei from post mortem frontal cortex of major depression and matched control samples
GSM1024926	GSE41826	-0.0239004	2.02665	primary cells	glial cells	frontal cortex glia	glia	nervous system	central nervous system	brain	adult	non_cancerous	MDD	major depression	FALSE	Conditions	Postmortem	NA	NA	sorted neuronal nuclei from post mortem frontal cortex of major depression and matched control samples
GSM1024927	GSE41826	-0.0216059	1.91294	primary cells	glial cells	frontal cortex glia	glia	nervous system	central nervous system	brain	adult	non_cancerous	MDD	major depression	FALSE	Conditions	Postmortem	NA	NA	sorted neuronal nuclei from post mortem frontal cortex of major depression and matched control samples
GSM1024928	GSE41826	-0.0269333	1.65549	primary cells	glial cells	frontal cortex glia	glia	nervous system	central nervous system	brain	adult	non_cancerous	MDD	major depression	FALSE	Conditions	Postmortem	NA	NA	sorted neuronal nuclei from post mortem frontal cortex of major depression and matched control samples
GSM1024929	GSE41826	-0.0186561	1.43048	primary cells	neurons	frontal cortex neurons	neurons	nervous system	central nervous system	brain	adult	non_cancerous	MDD	major depression	FALSE	Conditions	Postmortem	NA	NA	sorted neuronal nuclei from post mortem frontal cortex of major depression and matched control samples
GSM1024930	GSE41826	-0.0191263	0.740942	primary cells	neurons	frontal cortex neurons	neurons	nervous system	central nervous system	brain	adult	non_cancerous	MDD	major depression	FALSE	Conditions	Postmortem	NA	NA	sorted neuronal nuclei from post mortem frontal cortex of major depression and matched control samples
GSM1024931	GSE41826	-0.0278557	2.69416	primary cells	glial cells	frontal cortex glia	glia	nervous system	central nervous system	brain	adult	non_cancerous	MDD	major depression	FALSE	Conditions	Postmortem	NA	NA	sorted neuronal nuclei from post mortem frontal cortex of major depression and matched control samples
GSM1024932	GSE41826	-0.0256419	2.03763	primary cells	glial cells	frontal cortex glia	glia	nervous system	central nervous system	brain	adult	non_cancerous	MDD	major depression	FALSE	Conditions	Postmortem	NA	NA	sorted neuronal nuclei from post mortem frontal cortex of major depression and matched control samples
GSM1024933	GSE41826	-0.0284288	2.34727	primary cells	neurons	frontal cortex neurons	neurons	nervous system	central nervous system	brain	adult	non_cancerous	MDD	major depression	FALSE	Conditions	Postmortem	NA	NA	sorted neuronal nuclei from post mortem frontal cortex of major depression and matched control samples
GSM1024934	GSE41826	-0.0337985	2.41692	primary cells	glial cells	frontal cortex glia	glia	nervous system	central nervous system	brain	adult	non_cancerous	MDD	major depression	FALSE	Conditions	Postmortem	NA	NA	sorted neuronal nuclei from post mortem frontal cortex of major depression and matched control samples
GSM1024935	GSE41826	-0.0158551	1.47557	primary cells	neurons	frontal cortex neurons	neurons	nervous system	central nervous system	brain	adult	non_cancerous	MDD	major depression	FALSE	Conditions	Postmortem	NA	NA	sorted neuronal nuclei from post mortem frontal cortex of major depression and matched control samples
GSM1024936	GSE41826	-0.0218211	1.27076	primary cells	neurons	frontal cortex neurons	neurons	nervous system	central nervous system	brain	adult	non_cancerous	MDD	major depression	FALSE	Conditions	Postmortem	NA	NA	sorted neuronal nuclei from post mortem frontal cortex of major depression and matched control samples
GSM1024937	GSE41826	-0.024011	2.51881	primary cells	glial cells	frontal cortex glia	glia	nervous system	central nervous system	brain	adult	non_cancerous	MDD	major depression	FALSE	Conditions	Postmortem	NA	NA	sorted neuronal nuclei from post mortem frontal cortex of major depression and matched control samples
GSM1024938	GSE41826	-0.0180207	1.34234	tissue	NA	frontal cortex	frontal cortex	nervous system	central nervous system	brain	adult	non_cancerous	MDD	major depression	FALSE	Conditions	Postmortem	NA	NA	sorted neuronal nuclei from post mortem frontal cortex of major depression and matched control samples
GSM1024939	GSE41826	-0.0206978	1.14215	primary cells	neurons	frontal cortex neurons	neurons	nervous system	central nervous system	brain	adult	non_cancerous	MDD	major depression	FALSE	Conditions	Postmortem	NA	NA	sorted neuronal nuclei from post mortem frontal cortex of major depression and matched control samples
GSM1024940	GSE41826	-0.0160912	0.804657	tissue	NA	frontal cortex	frontal cortex	nervous system	central nervous system	brain	adult	non_cancerous	MDD	major depression	FALSE	Conditions	Postmortem	NA	NA	sorted neuronal nuclei from post mortem frontal cortex of major depression and matched control samples
GSM1024941	GSE41826	-0.0304275	1.69835	primary cells	glial cells	frontal cortex glia	glia	nervous system	central nervous system	brain	adult	non_cancerous	MDD	major depression	FALSE	Conditions	Postmortem	NA	NA	sorted neuronal nuclei from post mortem frontal cortex of major depression and matched control samples
GSM1024942	GSE41826	-0.0314168	2.28081	primary cells	glial cells	frontal cortex glia	glia	nervous system	central nervous system	brain	adult	non_cancerous	MDD	major depression	FALSE	Conditions	Postmortem	NA	NA	sorted neuronal nuclei from post mortem frontal cortex of major depression and matched control samples
GSM1024943	GSE41826	-0.0328753	2.8133	primary cells	glial cells	frontal cortex glia	glia	nervous system	central nervous system	brain	adult	non_cancerous	MDD	major depression	FALSE	Conditions	Postmortem	NA	NA	sorted neuronal nuclei from post mortem frontal cortex of major depression and matched control samples
GSM1024944	GSE41826	-0.0129075	0.804396	primary cells	neurons	frontal cortex neurons	neurons	nervous system	central nervous system	brain	adult	non_cancerous	MDD	major depression	FALSE	Conditions	Postmortem	NA	NA	sorted neuronal nuclei from post mortem frontal cortex of major depression and matched control samples
GSM1024945	GSE41826	-0.0219426	1.32188	primary cells	glial cells	frontal cortex glia	glia	nervous system	central nervous system	brain	adult	non_cancerous	MDD	major depression	FALSE	Conditions	Postmortem	NA	NA	sorted neuronal nuclei from post mortem frontal cortex of major depression and matched control samples
GSM1024946	GSE41826	-0.0198532	0.992086	primary cells	neurons	frontal cortex neurons	neurons	nervous system	central nervous system	brain	adult	non_cancerous	MDD	major depression	FALSE	Conditions	Postmortem	NA	NA	sorted neuronal nuclei from post mortem frontal cortex of major depression and matched control samples
GSM1024947	GSE41826	-0.0267733	1.58898	primary cells	glial cells	frontal cortex glia	glia	nervous system	central nervous system	brain	adult	non_cancerous	MDD	major depression	FALSE	Conditions	Postmortem	NA	NA	sorted neuronal nuclei from post mortem frontal cortex of major depression and matched control samples
GSM1024948	GSE41826	-0.0128402	0.779045	primary cells	glial cells	frontal cortex glia	glia	nervous system	central nervous system	brain	adult	non_cancerous	MDD	major depression	FALSE	Conditions	Postmortem	NA	NA	sorted neuronal nuclei from post mortem frontal cortex of major depression and matched control samples
GSM1024949	GSE41826	-0.0055628	0.48382	primary cells	neurons	frontal cortex neurons	neurons	nervous system	central nervous system	brain	adult	non_cancerous	MDD	major depression	FALSE	Conditions	Postmortem	NA	NA	sorted neuronal nuclei from post mortem frontal cortex of major depression and matched control samples
GSM1024950	GSE41826	-0.00904591	0.585515	primary cells	neurons	frontal cortex neurons	neurons	nervous system	central nervous system	brain	adult	non_cancerous	MDD	major depression	FALSE	Conditions	Postmortem	NA	NA	sorted neuronal nuclei from post mortem frontal cortex of major depression and matched control samples
GSM1024951	GSE41826	-0.0207826	1.30484	primary cells	glial cells	frontal cortex glia	glia	nervous system	central nervous system	brain	adult	non_cancerous	MDD	major depression	FALSE	Conditions	Postmortem	NA	NA	sorted neuronal nuclei from post mortem frontal cortex of major depression and matched control samples
GSM1024952	GSE41826	-0.00615751	0.397644	primary cells	neurons	frontal cortex neurons	neurons	nervous system	central nervous system	brain	adult	non_cancerous	MDD	major depression	FALSE	Conditions	Postmortem	NA	NA	sorted neuronal nuclei from post mortem frontal cortex of major depression and matched control samples
GSM1024953	GSE41826	-0.0166596	1.25244	primary cells	glial cells	frontal cortex glia	glia	nervous system	central nervous system	brain	adult	non_cancerous	MDD	major depression	FALSE	Conditions	Postmortem	NA	NA	sorted neuronal nuclei from post mortem frontal cortex of major depression and matched control samples
GSM1024954	GSE41826	-0.0174191	0.806743	primary cells	neurons	frontal cortex neurons	neurons	nervous system	central nervous system	brain	adult	non_cancerous	MDD	major depression	FALSE	Conditions	Postmortem	NA	NA	sorted neuronal nuclei from post mortem frontal cortex of major depression and matched control samples
GSM1024955	GSE41826	-0.04164	3.16308	primary cells	glial cells	frontal cortex glia	glia	nervous system	central nervous system	brain	adult	non_cancerous	MDD	major depression	FALSE	Conditions	Postmortem	NA	NA	sorted neuronal nuclei from post mortem frontal cortex of major depression and matched control samples
GSM1024956	GSE41826	-0.0267672	2.28685	primary cells	neurons	frontal cortex neurons	neurons	nervous system	central nervous system	brain	adult	non_cancerous	MDD	major depression	FALSE	Conditions	Postmortem	NA	NA	sorted neuronal nuclei from post mortem frontal cortex of major depression and matched control samples
GSM1024957	GSE41826	-0.0190028	2.1663	primary cells	neurons	frontal cortex neurons	neurons	nervous system	central nervous system	brain	adult	non_cancerous	MDD	major depression	FALSE	Conditions	Postmortem	NA	NA	sorted neuronal nuclei from post mortem frontal cortex of major depression and matched control samples
GSM1024958	GSE41826	-0.0345179	2.58593	primary cells	glial cells	frontal cortex glia	glia	nervous system	central nervous system	brain	adult	non_cancerous	MDD	major depression	FALSE	Conditions	Postmortem	NA	NA	sorted neuronal nuclei from post mortem frontal cortex of major depression and matched control samples
GSM1024959	GSE41826	-0.0184659	1.15659	primary cells	neurons	frontal cortex neurons	neurons	nervous system	central nervous system	brain	adult	non_cancerous	MDD	major depression	FALSE	Conditions	Postmortem	NA	NA	sorted neuronal nuclei from post mortem frontal cortex of major depression and matched control samples
GSM1024960	GSE41826	-0.0159572	0.872607	primary cells	neurons	frontal cortex neurons	neurons	nervous system	central nervous system	brain	adult	non_cancerous	MDD	major depression	FALSE	Conditions	Postmortem	NA	NA	sorted neuronal nuclei from post mortem frontal cortex of major depression and matched control samples
GSM1024961	GSE41826	-0.0157885	1.30909	primary cells	neurons	frontal cortex neurons	neurons	nervous system	central nervous system	brain	adult	non_cancerous	MDD	major depression	FALSE	Conditions	Postmortem	NA	NA	sorted neuronal nuclei from post mortem frontal cortex of major depression and matched control samples
GSM1024962	GSE41826	-0.0163719	1.04227	primary cells	glial cells	frontal cortex glia	glia	nervous system	central nervous system	brain	adult	non_cancerous	MDD	major depression	FALSE	Conditions	Postmortem	NA	NA	sorted neuronal nuclei from post mortem frontal cortex of major depression and matched control samples
GSM1024963	GSE41826	-0.0161105	1.92915	primary cells	glial cells	frontal cortex glia	glia	nervous system	central nervous system	brain	adult	non_cancerous	MDD	major depression	FALSE	Conditions	Postmortem	NA	NA	sorted neuronal nuclei from post mortem frontal cortex of major depression and matched control samples
GSM1024964	GSE41826	-0.0318504	2.41825	primary cells	glial cells	frontal cortex glia	glia	nervous system	central nervous system	brain	adult	non_cancerous	MDD	major depression	FALSE	Conditions	Postmortem	NA	NA	sorted neuronal nuclei from post mortem frontal cortex of major depression and matched control samples
GSM1024965	GSE41826	-0.0270616	1.63828	primary cells	glial cells	frontal cortex glia	glia	nervous system	central nervous system	brain	adult	non_cancerous	MDD	major depression	FALSE	Conditions	Postmortem	NA	NA	sorted neuronal nuclei from post mortem frontal cortex of major depression and matched control samples
GSM1024966	GSE41826	-0.0223175	1.31204	primary cells	neurons	frontal cortex neurons	neurons	nervous system	central nervous system	brain	adult	non_cancerous	MDD	major depression	FALSE	Conditions	Postmortem	NA	NA	sorted neuronal nuclei from post mortem frontal cortex of major depression and matched control samples
GSM1024967	GSE41826	-0.0363443	2.35208	primary cells	glial cells	frontal cortex glia	glia	nervous system	central nervous system	brain	adult	non_cancerous	MDD	major depression	FALSE	Conditions	Postmortem	NA	NA	sorted neuronal nuclei from post mortem frontal cortex of major depression and matched control samples
GSM1024968	GSE41826	-0.0376172	3.24361	primary cells	glial cells	frontal cortex glia	glia	nervous system	central nervous system	brain	adult	non_cancerous	MDD	major depression	FALSE	Conditions	Postmortem	NA	NA	sorted neuronal nuclei from post mortem frontal cortex of major depression and matched control samples
GSM1024969	GSE41826	-0.0293281	2.51745	primary cells	glial cells	frontal cortex glia	glia	nervous system	central nervous system	brain	adult	non_cancerous	MDD	major depression	FALSE	Conditions	Postmortem	NA	NA	sorted neuronal nuclei from post mortem frontal cortex of major depression and matched control samples
GSM1024970	GSE41826	-0.0144337	0.844169	primary cells	neurons	frontal cortex neurons	neurons	nervous system	central nervous system	brain	adult	non_cancerous	MDD	major depression	FALSE	Conditions	Postmortem	NA	NA	sorted neuronal nuclei from post mortem frontal cortex of major depression and matched control samples
GSM1024971	GSE41826	-0.0286959	1.48704	primary cells	neurons	frontal cortex neurons	neurons	nervous system	central nervous system	brain	adult	non_cancerous	MDD	major depression	FALSE	Conditions	Postmortem	NA	NA	sorted neuronal nuclei from post mortem frontal cortex of major depression and matched control samples
GSM1024972	GSE41826	-0.0369288	2.34902	primary cells	glial cells	frontal cortex glia	glia	nervous system	central nervous system	brain	adult	non_cancerous	MDD	major depression	FALSE	Conditions	Postmortem	NA	NA	sorted neuronal nuclei from post mortem frontal cortex of major depression and matched control samples
GSM1024973	GSE41826	-0.0203689	1.2611	primary cells	neurons	frontal cortex neurons	neurons	nervous system	central nervous system	brain	adult	non_cancerous	MDD	major depression	FALSE	Conditions	Postmortem	NA	NA	sorted neuronal nuclei from post mortem frontal cortex of major depression and matched control samples
GSM1024974	GSE41826	-0.0273815	1.695	primary cells	neurons	frontal cortex neurons	neurons	nervous system	central nervous system	brain	adult	non_cancerous	MDD	major depression	FALSE	Conditions	Postmortem	NA	NA	sorted neuronal nuclei from post mortem frontal cortex of major depression and matched control samples
GSM1024975	GSE41826	-0.0294727	1.58	primary cells	neurons	frontal cortex neurons	neurons	nervous system	central nervous system	brain	adult	non_cancerous	MDD	major depression	FALSE	Conditions	Postmortem	NA	NA	sorted neuronal nuclei from post mortem frontal cortex of major depression and matched control samples
GSM1024976	GSE41826	-0.0408149	2.4267	primary cells	glial cells	frontal cortex glia	glia	nervous system	central nervous system	brain	adult	non_cancerous	MDD	major depression	FALSE	Conditions	Postmortem	NA	NA	sorted neuronal nuclei from post mortem frontal cortex of major depression and matched control samples
GSM1024977	GSE41826	-0.0168015	1.42604	primary cells	glial cells	frontal cortex glia	glia	nervous system	central nervous system	brain	adult	non_cancerous	MDD	major depression	FALSE	Conditions	Postmortem	NA	NA	sorted neuronal nuclei from post mortem frontal cortex of major depression and matched control samples
GSM1024978	GSE41826	-0.00342979	0.455136	primary cells	neurons	frontal cortex neurons	neurons	nervous system	central nervous system	brain	adult	non_cancerous	MDD	major depression	FALSE	Conditions	Postmortem	NA	NA	sorted neuronal nuclei from post mortem frontal cortex of major depression and matched control samples
GSM1024979	GSE41826	-0.0186004	1.68573	primary cells	neurons	frontal cortex neurons	neurons	nervous system	central nervous system	brain	adult	non_cancerous	MDD	major depression	FALSE	Conditions	Postmortem	NA	NA	sorted neuronal nuclei from post mortem frontal cortex of major depression and matched control samples
GSM1024980	GSE41826	-0.0172831	1.62043	primary cells	neurons	frontal cortex neurons	neurons	nervous system	central nervous system	brain	adult	non_cancerous	MDD	major depression	FALSE	Conditions	Postmortem	NA	NA	sorted neuronal nuclei from post mortem frontal cortex of major depression and matched control samples
GSM1024981	GSE41826	-0.0233385	1.46622	primary cells	neurons	frontal cortex neurons	neurons	nervous system	central nervous system	brain	adult	non_cancerous	MDD	major depression	FALSE	Conditions	Postmortem	NA	NA	sorted neuronal nuclei from post mortem frontal cortex of major depression and matched control samples
GSM1024982	GSE41826	-0.0315737	3.55988	primary cells	glial cells	frontal cortex glia	glia	nervous system	central nervous system	brain	adult	non_cancerous	MDD	major depression	FALSE	Conditions	Postmortem	NA	NA	sorted neuronal nuclei from post mortem frontal cortex of major depression and matched control samples
GSM1024983	GSE41826	-0.0251482	1.83251	primary cells	glial cells	frontal cortex glia	glia	nervous system	central nervous system	brain	adult	non_cancerous	MDD	major depression	FALSE	Conditions	Postmortem	NA	NA	sorted neuronal nuclei from post mortem frontal cortex of major depression and matched control samples
GSM1024984	GSE41826	-0.0311295	2.73989	primary cells	glial cells	frontal cortex glia	glia	nervous system	central nervous system	brain	adult	non_cancerous	MDD	major depression	FALSE	Conditions	Postmortem	NA	NA	sorted neuronal nuclei from post mortem frontal cortex of major depression and matched control samples
GSM1024985	GSE41826	-0.014403	1.1733	primary cells	neurons	frontal cortex neurons	neurons	nervous system	central nervous system	brain	adult	non_cancerous	MDD	major depression	FALSE	Conditions	Postmortem	NA	NA	sorted neuronal nuclei from post mortem frontal cortex of major depression and matched control samples
GSM1024986	GSE41826	-0.0170261	2.12075	primary cells	glial cells	frontal cortex glia	glia	nervous system	central nervous system	brain	adult	non_cancerous	MDD	major depression	FALSE	Conditions	Postmortem	NA	NA	sorted neuronal nuclei from post mortem frontal cortex of major depression and matched control samples
GSM1024987	GSE41826	-0.0202908	1.01081	primary cells	neurons	frontal cortex neurons	neurons	nervous system	central nervous system	brain	adult	non_cancerous	MDD	major depression	FALSE	Conditions	Postmortem	NA	NA	sorted neuronal nuclei from post mortem frontal cortex of major depression and matched control samples
GSM1024988	GSE41826	-0.0217674	1.85731	primary cells	neurons	frontal cortex neurons	neurons	nervous system	central nervous system	brain	adult	non_cancerous	MDD	major depression	FALSE	Conditions	Postmortem	NA	NA	sorted neuronal nuclei from post mortem frontal cortex of major depression and matched control samples
GSM1024989	GSE41826	-0.0321495	2.2443	primary cells	glial cells	frontal cortex glia	glia	nervous system	central nervous system	brain	adult	non_cancerous	MDD	major depression	FALSE	Conditions	Postmortem	NA	NA	sorted neuronal nuclei from post mortem frontal cortex of major depression and matched control samples
GSM1024990	GSE41826	-0.0255855	1.79524	primary cells	glial cells	frontal cortex glia	glia	nervous system	central nervous system	brain	adult	non_cancerous	MDD	major depression	FALSE	Conditions	Postmortem	NA	NA	sorted neuronal nuclei from post mortem frontal cortex of major depression and matched control samples
GSM1024991	GSE41826	-0.0322894	3.39351	tissue	NA	frontal cortex	frontal cortex	nervous system	central nervous system	brain	adult	non_cancerous	NA	NA	FALSE	conditions	Postmortem	NA	NA	sorted neuronal nuclei from post mortem frontal cortex of major depression and matched control samples
GSM1024992	GSE41826	-0.029166	2.08516	tissue	NA	frontal cortex	frontal cortex	nervous system	central nervous system	brain	adult	non_cancerous	NA	NA	FALSE	conditions	Postmortem	NA	NA	sorted neuronal nuclei from post mortem frontal cortex of major depression and matched control samples
GSM1024993	GSE41826	-0.0280067	2.53107	tissue	NA	frontal cortex	frontal cortex	nervous system	central nervous system	brain	adult	non_cancerous	NA	NA	FALSE	conditions	Postmortem	NA	NA	sorted neuronal nuclei from post mortem frontal cortex of major depression and matched control samples
GSM1024994	GSE41826	-0.0189018	1.34897	tissue	NA	frontal cortex	frontal cortex	nervous system	central nervous system	brain	adult	non_cancerous	NA	NA	FALSE	conditions	Postmortem	NA	NA	sorted neuronal nuclei from post mortem frontal cortex of major depression and matched control samples
GSM1024995	GSE41826	-0.0256637	2.04742	tissue	NA	frontal cortex	frontal cortex	nervous system	central nervous system	brain	adult	non_cancerous	NA	NA	FALSE	conditions	Postmortem	NA	NA	sorted neuronal nuclei from post mortem frontal cortex of major depression and matched control samples
GSM1024996	GSE41826	-0.0245939	1.55748	tissue	NA	frontal cortex	frontal cortex	nervous system	central nervous system	brain	adult	non_cancerous	NA	NA	FALSE	conditions	Postmortem	NA	NA	sorted neuronal nuclei from post mortem frontal cortex of major depression and matched control samples
GSM1024997	GSE41826	-0.029026	1.92084	tissue	NA	frontal cortex	frontal cortex	nervous system	central nervous system	brain	adult	non_cancerous	NA	NA	FALSE	conditions	Postmortem	NA	NA	sorted neuronal nuclei from post mortem frontal cortex of major depression and matched control samples
GSM1024998	GSE41826	-0.0261952	1.73423	tissue	NA	frontal cortex	frontal cortex	nervous system	central nervous system	brain	adult	non_cancerous	NA	NA	FALSE	conditions	Postmortem	NA	NA	sorted neuronal nuclei from post mortem frontal cortex of major depression and matched control samples
GSM1024999	GSE41826	-0.0238552	1.50906	tissue	NA	frontal cortex	frontal cortex	nervous system	central nervous system	brain	adult	non_cancerous	NA	NA	FALSE	conditions	Postmortem	NA	NA	sorted neuronal nuclei from post mortem frontal cortex of major depression and matched control samples
GSM1025000	GSE41826	-0.0274372	1.64303	tissue	NA	frontal cortex	frontal cortex	nervous system	central nervous system	brain	adult	non_cancerous	NA	NA	FALSE	conditions	Postmortem	NA	NA	sorted neuronal nuclei from post mortem frontal cortex of major depression and matched control samples
GSM1025001	GSE41826	-0.0254847	1.89208	tissue	NA	frontal cortex	frontal cortex	nervous system	central nervous system	brain	adult	non_cancerous	NA	NA	FALSE	conditions	Postmortem	NA	NA	sorted neuronal nuclei from post mortem frontal cortex of major depression and matched control samples
GSM1025002	GSE41826	-0.00696059	0.440236	tissue	NA	frontal cortex	frontal cortex	nervous system	central nervous system	brain	adult	non_cancerous	NA	NA	FALSE	conditions	Postmortem	NA	NA	sorted neuronal nuclei from post mortem frontal cortex of major depression and matched control samples
GSM1025003	GSE41826	-0.00958465	0.992373	tissue	NA	frontal cortex	frontal cortex	nervous system	central nervous system	brain	adult	non_cancerous	NA	NA	FALSE	conditions	Postmortem	NA	NA	sorted neuronal nuclei from post mortem frontal cortex of major depression and matched control samples
GSM1025004	GSE41826	-0.0168793	1.33176	tissue	NA	frontal cortex	frontal cortex	nervous system	central nervous system	brain	adult	non_cancerous	NA	NA	FALSE	conditions	Postmortem	NA	NA	sorted neuronal nuclei from post mortem frontal cortex of major depression and matched control samples
GSM1025005	GSE41826	-0.0085333	1.01863	tissue	NA	frontal cortex	frontal cortex	nervous system	central nervous system	brain	adult	non_cancerous	NA	NA	FALSE	conditions	Postmortem	NA	NA	sorted neuronal nuclei from post mortem frontal cortex of major depression and matched control samples
GSM1025006	GSE41826	0.00349626	0.523777	tissue	NA	frontal cortex	frontal cortex	nervous system	central nervous system	brain	adult	non_cancerous	NA	NA	FALSE	conditions	Postmortem	NA	NA	sorted neuronal nuclei from post mortem frontal cortex of major depression and matched control samples
GSM1025007	GSE41826	-0.018577	1.54752	tissue	NA	frontal cortex	frontal cortex	nervous system	central nervous system	brain	adult	non_cancerous	NA	NA	FALSE	conditions	Postmortem	NA	NA	sorted neuronal nuclei from post mortem frontal cortex of major depression and matched control samples
GSM1025008	GSE41826	-0.0145056	0.88019	tissue	NA	frontal cortex	frontal cortex	nervous system	central nervous system	brain	adult	non_cancerous	NA	NA	FALSE	conditions	Postmortem	NA	NA	sorted neuronal nuclei from post mortem frontal cortex of major depression and matched control samples
GSM1025009	GSE41826	-0.0101237	0.852442	tissue	NA	frontal cortex	frontal cortex	nervous system	central nervous system	brain	adult	non_cancerous	NA	NA	FALSE	conditions	Postmortem	NA	NA	sorted neuronal nuclei from post mortem frontal cortex of major depression and matched control samples
GSM1025010	GSE41826	-0.00209861	0.583925	tissue	NA	frontal cortex	frontal cortex	nervous system	central nervous system	brain	adult	non_cancerous	NA	NA	FALSE	conditions	Postmortem	NA	NA	sorted neuronal nuclei from post mortem frontal cortex of major depression and matched control samples
GSM1025011	GSE41826	-0.018252	1.44658	tissue	NA	frontal cortex	frontal cortex	nervous system	central nervous system	brain	adult	non_cancerous	NA	NA	FALSE	conditions	Postmortem	NA	NA	sorted neuronal nuclei from post mortem frontal cortex of major depression and matched control samples
GSM1025012	GSE41826	-0.00776748	0.633787	tissue	NA	frontal cortex	frontal cortex	nervous system	central nervous system	brain	adult	non_cancerous	NA	NA	FALSE	conditions	Postmortem	NA	NA	sorted neuronal nuclei from post mortem frontal cortex of major depression and matched control samples
GSM1025013	GSE41826	0.00109228	0.514908	tissue	NA	frontal cortex	frontal cortex	nervous system	central nervous system	brain	adult	non_cancerous	NA	NA	FALSE	conditions	Postmortem	NA	NA	sorted neuronal nuclei from post mortem frontal cortex of major depression and matched control samples
GSM1025014	GSE41826	-0.019678	1.52735	tissue	NA	frontal cortex	frontal cortex	nervous system	central nervous system	brain	adult	non_cancerous	NA	NA	FALSE	conditions	Postmortem	NA	NA	sorted neuronal nuclei from post mortem frontal cortex of major depression and matched control samples
GSM1025015	GSE41826	-0.0109654	0.524862	tissue	NA	frontal cortex	frontal cortex	nervous system	central nervous system	brain	adult	non_cancerous	NA	NA	FALSE	conditions	Postmortem	NA	NA	sorted neuronal nuclei from post mortem frontal cortex of major depression and matched control samples
GSM1025016	GSE41826	0.00155051	0.507386	tissue	NA	frontal cortex	frontal cortex	nervous system	central nervous system	brain	adult	non_cancerous	NA	NA	FALSE	conditions	Postmortem	NA	NA	sorted neuronal nuclei from post mortem frontal cortex of major depression and matched control samples
GSM1025018	GSE41826	-0.0244061	1.38069	tissue	NA	frontal cortex	frontal cortex	nervous system	central nervous system	brain	adult	non_cancerous	NA	NA	FALSE	conditions	Postmortem	NA	NA	sorted neuronal nuclei from post mortem frontal cortex of major depression and matched control samples
GSM1027664	GSE41933	-0.0494668	2.98284	primary cells	mesenchymal stem cells	mesenchymal stem and progenitor cells	MSCs	connective and soft tissues	mesenchymal stem cells	mesenchymal stem cells	adult	non_cancerous	NA	NA	FALSE	no_treatment	NA	NA	NA	mesenchymal stem and progenitor cells (MSPCs) form different tissue sources including bone marrow (BM), white adipose tissue (WAT ), umbilical cord (UC) as well as dermal fibroblasts
GSM1027665	GSE41933	-0.0414789	4.69252	primary cells	mesenchymal stem cells	mesenchymal stem and progenitor cells	MSCs	connective and soft tissues	mesenchymal stem cells	mesenchymal stem cells	adult	non_cancerous	NA	NA	FALSE	no_treatment	NA	NA	NA	mesenchymal stem and progenitor cells (MSPCs) form different tissue sources including bone marrow (BM), white adipose tissue (WAT ), umbilical cord (UC) as well as dermal fibroblasts
GSM1027666	GSE41933	-0.0319658	3.62736	primary cells	mesenchymal stem cells	mesenchymal stem and progenitor cells	MSCs	connective and soft tissues	mesenchymal stem cells	mesenchymal stem cells	adult	non_cancerous	NA	NA	FALSE	no_treatment	NA	NA	NA	mesenchymal stem and progenitor cells (MSPCs) form different tissue sources including bone marrow (BM), white adipose tissue (WAT ), umbilical cord (UC) as well as dermal fibroblasts
GSM1027667	GSE41933	-0.0456281	3.96824	primary cells	mesenchymal stem cells	mesenchymal stem and progenitor cells	MSCs	connective and soft tissues	mesenchymal stem cells	mesenchymal stem cells	adult	non_cancerous	NA	NA	FALSE	no_treatment	NA	NA	NA	mesenchymal stem and progenitor cells (MSPCs) form different tissue sources including bone marrow (BM), white adipose tissue (WAT ), umbilical cord (UC) as well as dermal fibroblasts
GSM1027668	GSE41933	-0.0338965	3.64433	primary cells	mesenchymal stem cells	mesenchymal stem and progenitor cells	MSCs	connective and soft tissues	mesenchymal stem cells	mesenchymal stem cells	adult	non_cancerous	NA	NA	FALSE	no_treatment	NA	NA	NA	mesenchymal stem and progenitor cells (MSPCs) form different tissue sources including bone marrow (BM), white adipose tissue (WAT ), umbilical cord (UC) as well as dermal fibroblasts
GSM1027669	GSE41933	-0.043629	4.53713	primary cells	mesenchymal stem cells	mesenchymal stem and progenitor cells	MSCs	connective and soft tissues	mesenchymal stem cells	mesenchymal stem cells	adult	non_cancerous	NA	NA	FALSE	no_treatment	NA	NA	NA	mesenchymal stem and progenitor cells (MSPCs) form different tissue sources including bone marrow (BM), white adipose tissue (WAT ), umbilical cord (UC) as well as dermal fibroblasts
GSM1027670	GSE41933	-0.0488771	4.1975	primary cells	mesenchymal stem cells	mesenchymal stem and progenitor cells	MSCs	connective and soft tissues	mesenchymal stem cells	mesenchymal stem cells	adult	non_cancerous	NA	NA	FALSE	no_treatment	NA	NA	NA	mesenchymal stem and progenitor cells (MSPCs) form different tissue sources including bone marrow (BM), white adipose tissue (WAT ), umbilical cord (UC) as well as dermal fibroblasts
GSM1027671	GSE41933	-0.0485388	4.66663	primary cells	mesenchymal stem cells	mesenchymal stem and progenitor cells	MSCs	connective and soft tissues	mesenchymal stem cells	mesenchymal stem cells	adult	non_cancerous	NA	NA	FALSE	no_treatment	NA	NA	NA	mesenchymal stem and progenitor cells (MSPCs) form different tissue sources including bone marrow (BM), white adipose tissue (WAT ), umbilical cord (UC) as well as dermal fibroblasts
GSM1027672	GSE41933	-0.0434989	6.74352	primary cells	mesenchymal stem cells	mesenchymal stem and progenitor cells	MSCs	connective and soft tissues	mesenchymal stem cells	mesenchymal stem cells	adult	non_cancerous	NA	NA	FALSE	no_treatment	NA	NA	NA	mesenchymal stem and progenitor cells (MSPCs) form different tissue sources including bone marrow (BM), white adipose tissue (WAT ), umbilical cord (UC) as well as dermal fibroblasts
GSM1027673	GSE41933	-0.0546081	5.35188	primary cells	fibroblasts	fibroblasts	fibroblasts	connective and soft tissues	skin	dermal fibroblasts	adult	non_cancerous	NA	NA	FALSE	no_treatment	NA	NA	NA	mesenchymal stem and progenitor cells (MSPCs) form different tissue sources including bone marrow (BM), white adipose tissue (WAT ), umbilical cord (UC) as well as dermal fibroblasts
GSM1027674	GSE41933	-0.0471278	4.60078	primary cells	fibroblasts	fibroblasts	fibroblasts	connective and soft tissues	skin	dermal fibroblasts	adult	non_cancerous	NA	NA	FALSE	no_treatment	NA	NA	NA	mesenchymal stem and progenitor cells (MSPCs) form different tissue sources including bone marrow (BM), white adipose tissue (WAT ), umbilical cord (UC) as well as dermal fibroblasts
GSM1027675	GSE41933	-0.0511314	6.31998	primary cells	fibroblasts	fibroblasts	fibroblasts	connective and soft tissues	skin	dermal fibroblasts	adult	non_cancerous	NA	NA	FALSE	no_treatment	NA	NA	NA	mesenchymal stem and progenitor cells (MSPCs) form different tissue sources including bone marrow (BM), white adipose tissue (WAT ), umbilical cord (UC) as well as dermal fibroblasts
GSM1038400	GSE42372	-0.0467282	4.82069	primary cells	lymphoma	HIV-associated lymphoma	lymphoma	hematopoietic system	blood	lymphoma	adult	cancerous	NHL	non-Hodgkin's lymphoma	FALSE	no_treatment	NA	NA	NA	HIV-associated and non-HIV lymphoma samples
GSM1038401	GSE42372	-0.031048	3.39668	primary cells	lymphoma	HIV-associated lymphoma	lymphoma	hematopoietic system	blood	lymphoma	adult	cancerous	NHL	non-Hodgkin's lymphoma	FALSE	no_treatment	NA	NA	NA	HIV-associated and non-HIV lymphoma samples
GSM1038402	GSE42372	-0.0644971	8.6664	primary cells	lymphoma	HIV-associated lymphoma	lymphoma	hematopoietic system	blood	lymphoma	adult	cancerous	NHL	non-Hodgkin's lymphoma	FALSE	no_treatment	NA	NA	NA	HIV-associated and non-HIV lymphoma samples
GSM1038403	GSE42372	-0.0481187	4.70002	primary cells	lymphoma	HIV-associated lymphoma	lymphoma	hematopoietic system	blood	lymphoma	adult	cancerous	NHL	non-Hodgkin's lymphoma	FALSE	no_treatment	NA	NA	NA	HIV-associated and non-HIV lymphoma samples
GSM1038404	GSE42372	-0.0502204	5.34776	primary cells	lymphoma	HIV-associated lymphoma	lymphoma	hematopoietic system	blood	lymphoma	adult	cancerous	NHL	non-Hodgkin's lymphoma	FALSE	no_treatment	NA	NA	NA	HIV-associated and non-HIV lymphoma samples
GSM1038405	GSE42372	-0.0497811	8.46104	primary cells	lymphoma	HIV-associated lymphoma	lymphoma	hematopoietic system	blood	lymphoma	adult	cancerous	NHL	non-Hodgkin's lymphoma	FALSE	no_treatment	NA	NA	NA	HIV-associated and non-HIV lymphoma samples
GSM1038406	GSE42372	-0.0452551	8.05795	primary cells	lymphoma	HIV-associated lymphoma	lymphoma	hematopoietic system	blood	lymphoma	adult	cancerous	NHL	non-Hodgkin's lymphoma	FALSE	no_treatment	NA	NA	NA	HIV-associated and non-HIV lymphoma samples
GSM1038407	GSE42372	-0.0528862	6.20165	primary cells	lymphoma	HIV-associated lymphoma	lymphoma	hematopoietic system	blood	lymphoma	adult	cancerous	NHL	non-Hodgkin's lymphoma	FALSE	no_treatment	NA	NA	NA	HIV-associated and non-HIV lymphoma samples
GSM1038408	GSE42372	-0.0866565	10.5796	primary cells	lymphoma	HIV-associated lymphoma	lymphoma	hematopoietic system	blood	lymphoma	adult	cancerous	NHL	non-Hodgkin's lymphoma	FALSE	no_treatment	NA	NA	NA	HIV-associated and non-HIV lymphoma samples
GSM1038409	GSE42372	-0.0539281	6.0718	primary cells	lymphoma	HIV-associated lymphoma	lymphoma	hematopoietic system	blood	lymphoma	adult	cancerous	NHL	non-Hodgkin's lymphoma	FALSE	no_treatment	NA	NA	NA	HIV-associated and non-HIV lymphoma samples
GSM1038410	GSE42372	-0.0452978	4.19839	primary cells	lymphoma	HIV-associated lymphoma	lymphoma	hematopoietic system	blood	lymphoma	adult	cancerous	NHL	non-Hodgkin's lymphoma	FALSE	no_treatment	NA	NA	NA	HIV-associated and non-HIV lymphoma samples
GSM1038411	GSE42372	-0.0370747	4.36336	primary cells	lymphoma	non-HIV lymphoma	lymphoma	hematopoietic system	blood	lymphoma	adult	cancerous	NHL	non-Hodgkin's lymphoma	FALSE	no_treatment	NA	NA	NA	HIV-associated and non-HIV lymphoma samples
GSM1038412	GSE42372	-0.0603193	8.77614	primary cells	lymphoma	non-HIV lymphoma	lymphoma	hematopoietic system	blood	lymphoma	adult	cancerous	NHL	non-Hodgkin's lymphoma	FALSE	no_treatment	NA	NA	NA	HIV-associated and non-HIV lymphoma samples
GSM1038413	GSE42372	-0.0587159	6.73148	primary cells	lymphoma	non-HIV lymphoma	lymphoma	hematopoietic system	blood	lymphoma	adult	cancerous	NHL	non-Hodgkin's lymphoma	FALSE	no_treatment	NA	NA	NA	HIV-associated and non-HIV lymphoma samples
GSM1038414	GSE42372	-0.0757802	8.98271	primary cells	lymphoma	non-HIV lymphoma	lymphoma	hematopoietic system	blood	lymphoma	adult	cancerous	NHL	non-Hodgkin's lymphoma	FALSE	no_treatment	NA	NA	NA	HIV-associated and non-HIV lymphoma samples
GSM1038415	GSE42372	-0.0788268	15.7561	primary cells	lymphoma	non-HIV lymphoma	lymphoma	hematopoietic system	blood	lymphoma	adult	cancerous	NHL	non-Hodgkin's lymphoma	FALSE	no_treatment	NA	NA	NA	HIV-associated and non-HIV lymphoma samples
GSM1038416	GSE42372	-0.0430135	3.90202	primary cells	lymphoma	non-HIV lymphoma	lymphoma	hematopoietic system	blood	lymphoma	adult	cancerous	NHL	non-Hodgkin's lymphoma	FALSE	no_treatment	NA	NA	NA	HIV-associated and non-HIV lymphoma samples
GSM1038417	GSE42372	-0.0933629	14.0344	primary cells	lymphoma	non-HIV lymphoma	lymphoma	hematopoietic system	blood	lymphoma	adult	cancerous	NHL	non-Hodgkin's lymphoma	FALSE	no_treatment	NA	NA	NA	HIV-associated and non-HIV lymphoma samples
GSM1038418	GSE42372	-0.0520245	8.21564	primary cells	lymphoma	non-HIV lymphoma	lymphoma	hematopoietic system	blood	lymphoma	adult	cancerous	NHL	non-Hodgkin's lymphoma	FALSE	no_treatment	NA	NA	NA	HIV-associated and non-HIV lymphoma samples
GSM1038419	GSE42372	-0.0221292	1.9019	primary cells	lymphoma	non-HIV lymphoma	lymphoma	hematopoietic system	blood	lymphoma	adult	cancerous	NHL	non-Hodgkin's lymphoma	FALSE	no_treatment	NA	NA	NA	HIV-associated and non-HIV lymphoma samples
GSM1038420	GSE42372	-0.0415343	4.16192	primary cells	lymphoma	non-HIV lymphoma	lymphoma	hematopoietic system	blood	lymphoma	adult	cancerous	NHL	non-Hodgkin's lymphoma	FALSE	no_treatment	NA	NA	NA	HIV-associated and non-HIV lymphoma samples
GSM1038421	GSE42372	-0.0605981	6.86155	primary cells	lymphoma	non-HIV lymphoma	lymphoma	hematopoietic system	blood	lymphoma	adult	cancerous	NHL	non-Hodgkin's lymphoma	FALSE	no_treatment	NA	NA	NA	HIV-associated and non-HIV lymphoma samples
GSM1038422	GSE42372	-0.0369122	6.27399	primary cells	lymphoma	non-HIV lymphoma	lymphoma	hematopoietic system	blood	lymphoma	adult	cancerous	NHL	non-Hodgkin's lymphoma	FALSE	no_treatment	NA	NA	NA	HIV-associated and non-HIV lymphoma samples
GSM1038423	GSE42372	-0.0848902	12.24	primary cells	lymphoma	non-HIV lymphoma	lymphoma	hematopoietic system	blood	lymphoma	adult	cancerous	NHL	non-Hodgkin's lymphoma	FALSE	no_treatment	NA	NA	NA	HIV-associated and non-HIV lymphoma samples
GSM1038424	GSE42372	-0.0718794	11.0136	primary cells	lymphoma	non-HIV lymphoma	lymphoma	hematopoietic system	blood	lymphoma	adult	cancerous	NHL	non-Hodgkin's lymphoma	FALSE	no_treatment	NA	NA	NA	HIV-associated and non-HIV lymphoma samples
GSM1038425	GSE42372	-0.118427	18.2197	primary cells	lymphoma	non-HIV lymphoma	lymphoma	hematopoietic system	blood	lymphoma	adult	cancerous	NHL	non-Hodgkin's lymphoma	FALSE	no_treatment	NA	NA	NA	HIV-associated and non-HIV lymphoma samples
GSM1038426	GSE42372	-0.0646924	6.70817	primary cells	lymphoma	non-HIV lymphoma	lymphoma	hematopoietic system	blood	lymphoma	adult	cancerous	NHL	non-Hodgkin's lymphoma	FALSE	no_treatment	NA	NA	NA	HIV-associated and non-HIV lymphoma samples
GSM1038427	GSE42372	-0.0639352	8.39176	primary cells	lymphoma	non-HIV lymphoma	lymphoma	hematopoietic system	blood	lymphoma	adult	cancerous	NHL	non-Hodgkin's lymphoma	FALSE	no_treatment	NA	NA	NA	HIV-associated and non-HIV lymphoma samples
GSM1038428	GSE42372	-0.0624461	8.99965	primary cells	lymphoma	non-HIV lymphoma	lymphoma	hematopoietic system	blood	lymphoma	adult	cancerous	NHL	non-Hodgkin's lymphoma	FALSE	no_treatment	NA	NA	NA	HIV-associated and non-HIV lymphoma samples
GSM1038429	GSE42372	-0.099072	15.0729	primary cells	lymphoma	non-HIV lymphoma	lymphoma	hematopoietic system	blood	lymphoma	adult	cancerous	NHL	non-Hodgkin's lymphoma	FALSE	no_treatment	NA	NA	NA	HIV-associated and non-HIV lymphoma samples
GSM1038430	GSE42372	-0.0757787	10.4165	primary cells	lymphoma	non-HIV lymphoma	lymphoma	hematopoietic system	blood	lymphoma	adult	cancerous	NHL	non-Hodgkin's lymphoma	FALSE	no_treatment	NA	NA	NA	HIV-associated and non-HIV lymphoma samples
GSM1040886	GSE42490	-0.021199	2.04579	cell line	hepatocellular carcinoma	HepG2	HepG2	digestive system	hepatobiliary system	liver	adult	cancerous	HCC	hepatocellular carcinoma	FALSE	treatment	zebularine	NA	NA	HepG2 cells treated or not by DNA methyltransferase inhibitor zebularine
GSM1040887	GSE42490	-0.0234376	2.18314	cell line	hepatocellular carcinoma	HepG2	HepG2	digestive system	hepatobiliary system	liver	adult	cancerous	HCC	hepatocellular carcinoma	FALSE	treatment	zebularine	NA	NA	HepG2 cells treated or not by DNA methyltransferase inhibitor zebularine
GSM1040888	GSE42490	-0.0349769	2.53306	cell line	hepatocellular carcinoma	HepG2	HepG2	digestive system	hepatobiliary system	liver	adult	cancerous	HCC	hepatocellular carcinoma	FALSE	treatment	zebularine	NA	NA	HepG2 cells treated or not by DNA methyltransferase inhibitor zebularine
GSM1040889	GSE42490	-0.0268692	2.12132	cell line	hepatocellular carcinoma	HepG2	HepG2	digestive system	hepatobiliary system	liver	adult	cancerous	HCC	hepatocellular carcinoma	FALSE	no_treatment	NA	NA	NA	HepG2 cells treated or not by DNA methyltransferase inhibitor zebularine
GSM1040890	GSE42490	-0.0212281	2.0511	cell line	hepatocellular carcinoma	HepG2	HepG2	digestive system	hepatobiliary system	liver	adult	cancerous	HCC	hepatocellular carcinoma	FALSE	no_treatment	NA	NA	NA	HepG2 cells treated or not by DNA methyltransferase inhibitor zebularine
GSM1040891	GSE42490	-0.02613	2.55203	cell line	hepatocellular carcinoma	HepG2	HepG2	digestive system	hepatobiliary system	liver	adult	cancerous	HCC	hepatocellular carcinoma	FALSE	no_treatment	NA	NA	NA	HepG2 cells treated or not by DNA methyltransferase inhibitor zebularine
GSM1048133	GSE42700	0.0281468	0.922439	tissue	NA	buccal swabs	mouth	digestive system	digestive tract	mouth	child	non_cancerous	NA	NA	FALSE	conditions	18m	NA	MZ_twin1_1035	DNA from buccal swabs from monozygotic (MZ) and dizygotic (DZ) twin pairs from the Peri/postnatal Epigenetic Twins Study (PETS) cohort,
GSM1048134	GSE42700	0.0416554	1.58157	tissue	NA	buccal swabs	mouth	digestive system	digestive tract	mouth	child	non_cancerous	NA	NA	FALSE	conditions	birth	NA	MZ_twin1_1035	DNA from buccal swabs from monozygotic (MZ) and dizygotic (DZ) twin pairs from the Peri/postnatal Epigenetic Twins Study (PETS) cohort,
GSM1048135	GSE42700	0.0318462	1.05241	tissue	NA	buccal swabs	mouth	digestive system	digestive tract	mouth	child	non_cancerous	NA	NA	FALSE	conditions	18m	NA	MZ_twin2_1035	DNA from buccal swabs from monozygotic (MZ) and dizygotic (DZ) twin pairs from the Peri/postnatal Epigenetic Twins Study (PETS) cohort,
GSM1048136	GSE42700	0.044884	2.65753	tissue	NA	buccal swabs	mouth	digestive system	digestive tract	mouth	child	non_cancerous	NA	NA	FALSE	conditions	birth	NA	MZ_twin2_1035	DNA from buccal swabs from monozygotic (MZ) and dizygotic (DZ) twin pairs from the Peri/postnatal Epigenetic Twins Study (PETS) cohort,
GSM1048137	GSE42700	0.0155886	0.278277	tissue	NA	buccal swabs	mouth	digestive system	digestive tract	mouth	child	non_cancerous	NA	NA	FALSE	conditions	18m	NA	MZ_twin1_2034	DNA from buccal swabs from monozygotic (MZ) and dizygotic (DZ) twin pairs from the Peri/postnatal Epigenetic Twins Study (PETS) cohort,
GSM1048138	GSE42700	0.0327705	0.959244	tissue	NA	buccal swabs	mouth	digestive system	digestive tract	mouth	child	non_cancerous	NA	NA	FALSE	conditions	birth	NA	MZ_twin1_2034	DNA from buccal swabs from monozygotic (MZ) and dizygotic (DZ) twin pairs from the Peri/postnatal Epigenetic Twins Study (PETS) cohort,
GSM1048139	GSE42700	0.0140139	0.0704521	tissue	NA	buccal swabs	mouth	digestive system	digestive tract	mouth	child	non_cancerous	NA	NA	FALSE	conditions	18m	NA	MZ_twin2_2034	DNA from buccal swabs from monozygotic (MZ) and dizygotic (DZ) twin pairs from the Peri/postnatal Epigenetic Twins Study (PETS) cohort,
GSM1048140	GSE42700	0.0362715	1.1533	tissue	NA	buccal swabs	mouth	digestive system	digestive tract	mouth	child	non_cancerous	NA	NA	FALSE	conditions	birth	NA	MZ_twin2_2034	DNA from buccal swabs from monozygotic (MZ) and dizygotic (DZ) twin pairs from the Peri/postnatal Epigenetic Twins Study (PETS) cohort,
GSM1048141	GSE42700	0.00891662	0.0578744	tissue	NA	buccal swabs	mouth	digestive system	digestive tract	mouth	child	non_cancerous	NA	NA	FALSE	conditions	18m	NA	MZ_twin1_3014	DNA from buccal swabs from monozygotic (MZ) and dizygotic (DZ) twin pairs from the Peri/postnatal Epigenetic Twins Study (PETS) cohort,
GSM1048142	GSE42700	0.0434014	1.62992	tissue	NA	buccal swabs	mouth	digestive system	digestive tract	mouth	child	non_cancerous	NA	NA	FALSE	conditions	birth	NA	MZ_twin1_3014	DNA from buccal swabs from monozygotic (MZ) and dizygotic (DZ) twin pairs from the Peri/postnatal Epigenetic Twins Study (PETS) cohort,
GSM1048143	GSE42700	0.00171496	0.223998	tissue	NA	buccal swabs	mouth	digestive system	digestive tract	mouth	child	non_cancerous	NA	NA	FALSE	conditions	18m	NA	MZ_twin2_3014	DNA from buccal swabs from monozygotic (MZ) and dizygotic (DZ) twin pairs from the Peri/postnatal Epigenetic Twins Study (PETS) cohort,
GSM1048144	GSE42700	0.035186	1.65816	tissue	NA	buccal swabs	mouth	digestive system	digestive tract	mouth	child	non_cancerous	NA	NA	FALSE	conditions	birth	NA	MZ_twin2_3014	DNA from buccal swabs from monozygotic (MZ) and dizygotic (DZ) twin pairs from the Peri/postnatal Epigenetic Twins Study (PETS) cohort,
GSM1048145	GSE42700	-0.00616642	0.0115893	tissue	NA	buccal swabs	mouth	digestive system	digestive tract	mouth	child	non_cancerous	NA	NA	FALSE	conditions	18m	NA	MZ_twin1_B1016	DNA from buccal swabs from monozygotic (MZ) and dizygotic (DZ) twin pairs from the Peri/postnatal Epigenetic Twins Study (PETS) cohort,
GSM1048146	GSE42700	0.00966023	1.35091	tissue	NA	buccal swabs	mouth	digestive system	digestive tract	mouth	child	non_cancerous	NA	NA	FALSE	conditions	birth	NA	MZ_twin1_B1016	DNA from buccal swabs from monozygotic (MZ) and dizygotic (DZ) twin pairs from the Peri/postnatal Epigenetic Twins Study (PETS) cohort,
GSM1048147	GSE42700	0.0201941	1.65816	tissue	NA	buccal swabs	mouth	digestive system	digestive tract	mouth	child	non_cancerous	NA	NA	FALSE	conditions	birth	NA	MZ_twin2_B1016	DNA from buccal swabs from monozygotic (MZ) and dizygotic (DZ) twin pairs from the Peri/postnatal Epigenetic Twins Study (PETS) cohort,
GSM1048148	GSE42700	0.0222034	1.10887	tissue	NA	buccal swabs	mouth	digestive system	digestive tract	mouth	child	non_cancerous	NA	NA	FALSE	conditions	birth	NA	MZ_twin1_B1022	DNA from buccal swabs from monozygotic (MZ) and dizygotic (DZ) twin pairs from the Peri/postnatal Epigenetic Twins Study (PETS) cohort,
GSM1048149	GSE42700	0.0238879	1.53508	tissue	NA	buccal swabs	mouth	digestive system	digestive tract	mouth	child	non_cancerous	NA	NA	FALSE	conditions	birth	NA	MZ_twin2_B1022	DNA from buccal swabs from monozygotic (MZ) and dizygotic (DZ) twin pairs from the Peri/postnatal Epigenetic Twins Study (PETS) cohort,
GSM1048150	GSE42700	0.000694288	0.00163709	tissue	NA	buccal swabs	mouth	digestive system	digestive tract	mouth	child	non_cancerous	NA	NA	FALSE	conditions	18m	NA	MZ_twin1_B1024	DNA from buccal swabs from monozygotic (MZ) and dizygotic (DZ) twin pairs from the Peri/postnatal Epigenetic Twins Study (PETS) cohort,
GSM1048151	GSE42700	0.0338463	2.54476	tissue	NA	buccal swabs	mouth	digestive system	digestive tract	mouth	child	non_cancerous	NA	NA	FALSE	conditions	birth	NA	MZ_twin1_B1024	DNA from buccal swabs from monozygotic (MZ) and dizygotic (DZ) twin pairs from the Peri/postnatal Epigenetic Twins Study (PETS) cohort,
GSM1048152	GSE42700	0.00821204	0.342921	tissue	NA	buccal swabs	mouth	digestive system	digestive tract	mouth	child	non_cancerous	NA	NA	FALSE	conditions	18m	NA	MZ_twin2_B1024	DNA from buccal swabs from monozygotic (MZ) and dizygotic (DZ) twin pairs from the Peri/postnatal Epigenetic Twins Study (PETS) cohort,
GSM1048153	GSE42700	0.0169565	1.09838	tissue	NA	buccal swabs	mouth	digestive system	digestive tract	mouth	child	non_cancerous	NA	NA	FALSE	conditions	birth	NA	DZ_twin1_B1032	DNA from buccal swabs from monozygotic (MZ) and dizygotic (DZ) twin pairs from the Peri/postnatal Epigenetic Twins Study (PETS) cohort,
GSM1048154	GSE42700	0.013031	0.485998	tissue	NA	buccal swabs	mouth	digestive system	digestive tract	mouth	child	non_cancerous	NA	NA	FALSE	conditions	18m	NA	DZ_twin2_B1032	DNA from buccal swabs from monozygotic (MZ) and dizygotic (DZ) twin pairs from the Peri/postnatal Epigenetic Twins Study (PETS) cohort,
GSM1048155	GSE42700	0.0265795	2.37811	tissue	NA	buccal swabs	mouth	digestive system	digestive tract	mouth	child	non_cancerous	NA	NA	FALSE	conditions	birth	NA	DZ_twin2_B1032	DNA from buccal swabs from monozygotic (MZ) and dizygotic (DZ) twin pairs from the Peri/postnatal Epigenetic Twins Study (PETS) cohort,
GSM1048156	GSE42700	-0.00354101	0.169238	tissue	NA	buccal swabs	mouth	digestive system	digestive tract	mouth	child	non_cancerous	NA	NA	FALSE	conditions	18m	NA	DZ_twin1_B1042	DNA from buccal swabs from monozygotic (MZ) and dizygotic (DZ) twin pairs from the Peri/postnatal Epigenetic Twins Study (PETS) cohort,
GSM1048157	GSE42700	0.0145037	1.03963	tissue	NA	buccal swabs	mouth	digestive system	digestive tract	mouth	child	non_cancerous	NA	NA	FALSE	conditions	birth	NA	DZ_twin1_B1042	DNA from buccal swabs from monozygotic (MZ) and dizygotic (DZ) twin pairs from the Peri/postnatal Epigenetic Twins Study (PETS) cohort,
GSM1048158	GSE42700	0.00505858	0.175824	tissue	NA	buccal swabs	mouth	digestive system	digestive tract	mouth	child	non_cancerous	NA	NA	FALSE	conditions	18m	NA	DZ_twin2_B1042	DNA from buccal swabs from monozygotic (MZ) and dizygotic (DZ) twin pairs from the Peri/postnatal Epigenetic Twins Study (PETS) cohort,
GSM1048159	GSE42700	0.0107188	0.922741	tissue	NA	buccal swabs	mouth	digestive system	digestive tract	mouth	child	non_cancerous	NA	NA	FALSE	conditions	birth	NA	DZ_twin2_B1042	DNA from buccal swabs from monozygotic (MZ) and dizygotic (DZ) twin pairs from the Peri/postnatal Epigenetic Twins Study (PETS) cohort,
GSM1048160	GSE42700	0.000747554	0.308099	tissue	NA	buccal swabs	mouth	digestive system	digestive tract	mouth	child	non_cancerous	NA	NA	FALSE	conditions	18m	NA	MZ_twin1_B1046	DNA from buccal swabs from monozygotic (MZ) and dizygotic (DZ) twin pairs from the Peri/postnatal Epigenetic Twins Study (PETS) cohort,
GSM1048161	GSE42700	0.0167803	0.475733	tissue	NA	buccal swabs	mouth	digestive system	digestive tract	mouth	child	non_cancerous	NA	NA	FALSE	conditions	birth	NA	MZ_twin1_B1046	DNA from buccal swabs from monozygotic (MZ) and dizygotic (DZ) twin pairs from the Peri/postnatal Epigenetic Twins Study (PETS) cohort,
GSM1048162	GSE42700	0.00404667	0.0857645	tissue	NA	buccal swabs	mouth	digestive system	digestive tract	mouth	child	non_cancerous	NA	NA	FALSE	conditions	18m	NA	MZ_twin2_B1046	DNA from buccal swabs from monozygotic (MZ) and dizygotic (DZ) twin pairs from the Peri/postnatal Epigenetic Twins Study (PETS) cohort,
GSM1048163	GSE42700	0.0125582	0.889557	tissue	NA	buccal swabs	mouth	digestive system	digestive tract	mouth	child	non_cancerous	NA	NA	FALSE	conditions	birth	NA	MZ_twin2_B1046	DNA from buccal swabs from monozygotic (MZ) and dizygotic (DZ) twin pairs from the Peri/postnatal Epigenetic Twins Study (PETS) cohort,
GSM1048164	GSE42700	0.0137716	0.651135	tissue	NA	buccal swabs	mouth	digestive system	digestive tract	mouth	child	non_cancerous	NA	NA	FALSE	conditions	18m	NA	DZ_twin1_B1057	DNA from buccal swabs from monozygotic (MZ) and dizygotic (DZ) twin pairs from the Peri/postnatal Epigenetic Twins Study (PETS) cohort,
GSM1048165	GSE42700	0.0151668	1.96342	tissue	NA	buccal swabs	mouth	digestive system	digestive tract	mouth	child	non_cancerous	NA	NA	FALSE	conditions	birth	NA	DZ_twin1_B1057	DNA from buccal swabs from monozygotic (MZ) and dizygotic (DZ) twin pairs from the Peri/postnatal Epigenetic Twins Study (PETS) cohort,
GSM1048166	GSE42700	0.00747763	0.356712	tissue	NA	buccal swabs	mouth	digestive system	digestive tract	mouth	child	non_cancerous	NA	NA	FALSE	conditions	18m	NA	DZ_twin2_B1057	DNA from buccal swabs from monozygotic (MZ) and dizygotic (DZ) twin pairs from the Peri/postnatal Epigenetic Twins Study (PETS) cohort,
GSM1048167	GSE42700	0.0204125	1.34118	tissue	NA	buccal swabs	mouth	digestive system	digestive tract	mouth	child	non_cancerous	NA	NA	FALSE	conditions	birth	NA	DZ_twin2_B1057	DNA from buccal swabs from monozygotic (MZ) and dizygotic (DZ) twin pairs from the Peri/postnatal Epigenetic Twins Study (PETS) cohort,
GSM1048168	GSE42700	0.0244476	0.731935	tissue	NA	buccal swabs	mouth	digestive system	digestive tract	mouth	child	non_cancerous	NA	NA	FALSE	conditions	18m	NA	MZ_twin1_B1058	DNA from buccal swabs from monozygotic (MZ) and dizygotic (DZ) twin pairs from the Peri/postnatal Epigenetic Twins Study (PETS) cohort,
GSM1048169	GSE42700	0.027216	1.66576	tissue	NA	buccal swabs	mouth	digestive system	digestive tract	mouth	child	non_cancerous	NA	NA	FALSE	conditions	birth	NA	MZ_twin1_B1058	DNA from buccal swabs from monozygotic (MZ) and dizygotic (DZ) twin pairs from the Peri/postnatal Epigenetic Twins Study (PETS) cohort,
GSM1048170	GSE42700	0.0170901	0.65191	tissue	NA	buccal swabs	mouth	digestive system	digestive tract	mouth	child	non_cancerous	NA	NA	FALSE	conditions	18m	NA	MZ_twin2_B1058	DNA from buccal swabs from monozygotic (MZ) and dizygotic (DZ) twin pairs from the Peri/postnatal Epigenetic Twins Study (PETS) cohort,
GSM1048171	GSE42700	0.0290348	1.89919	tissue	NA	buccal swabs	mouth	digestive system	digestive tract	mouth	child	non_cancerous	NA	NA	FALSE	conditions	birth	NA	MZ_twin2_B1058	DNA from buccal swabs from monozygotic (MZ) and dizygotic (DZ) twin pairs from the Peri/postnatal Epigenetic Twins Study (PETS) cohort,
GSM1048172	GSE42700	0.00198836	0.00800055	tissue	NA	buccal swabs	mouth	digestive system	digestive tract	mouth	child	non_cancerous	NA	NA	FALSE	conditions	18m	NA	DZ_twin1_B1072	DNA from buccal swabs from monozygotic (MZ) and dizygotic (DZ) twin pairs from the Peri/postnatal Epigenetic Twins Study (PETS) cohort,
GSM1048173	GSE42700	0.0277658	1.4821	tissue	NA	buccal swabs	mouth	digestive system	digestive tract	mouth	child	non_cancerous	NA	NA	FALSE	conditions	birth	NA	DZ_twin1_B1072	DNA from buccal swabs from monozygotic (MZ) and dizygotic (DZ) twin pairs from the Peri/postnatal Epigenetic Twins Study (PETS) cohort,
GSM1048174	GSE42700	-0.00931619	0.143816	tissue	NA	buccal swabs	mouth	digestive system	digestive tract	mouth	child	non_cancerous	NA	NA	FALSE	conditions	18m	NA	DZ_twin2_B1072	DNA from buccal swabs from monozygotic (MZ) and dizygotic (DZ) twin pairs from the Peri/postnatal Epigenetic Twins Study (PETS) cohort,
GSM1048175	GSE42700	0.0274058	1.77643	tissue	NA	buccal swabs	mouth	digestive system	digestive tract	mouth	child	non_cancerous	NA	NA	FALSE	conditions	birth	NA	DZ_twin2_B1072	DNA from buccal swabs from monozygotic (MZ) and dizygotic (DZ) twin pairs from the Peri/postnatal Epigenetic Twins Study (PETS) cohort,
GSM1048176	GSE42700	0.0274249	1.96385	tissue	NA	buccal swabs	mouth	digestive system	digestive tract	mouth	child	non_cancerous	NA	NA	FALSE	conditions	birth	NA	MZ_twin1_B1107	DNA from buccal swabs from monozygotic (MZ) and dizygotic (DZ) twin pairs from the Peri/postnatal Epigenetic Twins Study (PETS) cohort,
GSM1048177	GSE42700	0.0133251	0.897577	tissue	NA	buccal swabs	mouth	digestive system	digestive tract	mouth	child	non_cancerous	NA	NA	FALSE	conditions	18m	NA	MZ_twin2_B1107	DNA from buccal swabs from monozygotic (MZ) and dizygotic (DZ) twin pairs from the Peri/postnatal Epigenetic Twins Study (PETS) cohort,
GSM1048178	GSE42700	0.044663	2.76815	tissue	NA	buccal swabs	mouth	digestive system	digestive tract	mouth	child	non_cancerous	NA	NA	FALSE	conditions	birth	NA	MZ_twin2_B1107	DNA from buccal swabs from monozygotic (MZ) and dizygotic (DZ) twin pairs from the Peri/postnatal Epigenetic Twins Study (PETS) cohort,
GSM1048179	GSE42700	0.026519	1.13497	tissue	NA	buccal swabs	mouth	digestive system	digestive tract	mouth	child	non_cancerous	NA	NA	FALSE	conditions	birth	NA	MZ_twin1_B1126	DNA from buccal swabs from monozygotic (MZ) and dizygotic (DZ) twin pairs from the Peri/postnatal Epigenetic Twins Study (PETS) cohort,
GSM1048180	GSE42700	0.0281623	1.18938	tissue	NA	buccal swabs	mouth	digestive system	digestive tract	mouth	child	non_cancerous	NA	NA	FALSE	conditions	18m	NA	MZ_twin2_B1126	DNA from buccal swabs from monozygotic (MZ) and dizygotic (DZ) twin pairs from the Peri/postnatal Epigenetic Twins Study (PETS) cohort,
GSM1048181	GSE42700	0.0315276	1.99966	tissue	NA	buccal swabs	mouth	digestive system	digestive tract	mouth	child	non_cancerous	NA	NA	FALSE	conditions	birth	NA	MZ_twin2_B1126	DNA from buccal swabs from monozygotic (MZ) and dizygotic (DZ) twin pairs from the Peri/postnatal Epigenetic Twins Study (PETS) cohort,
GSM1048182	GSE42700	0.0223358	2.10184	tissue	NA	buccal swabs	mouth	digestive system	digestive tract	mouth	child	non_cancerous	NA	NA	FALSE	conditions	18m	NA	DZ_twin1_B3006	DNA from buccal swabs from monozygotic (MZ) and dizygotic (DZ) twin pairs from the Peri/postnatal Epigenetic Twins Study (PETS) cohort,
GSM1048183	GSE42700	0.0312218	2.93626	tissue	NA	buccal swabs	mouth	digestive system	digestive tract	mouth	child	non_cancerous	NA	NA	FALSE	conditions	birth	NA	DZ_twin1_B3006	DNA from buccal swabs from monozygotic (MZ) and dizygotic (DZ) twin pairs from the Peri/postnatal Epigenetic Twins Study (PETS) cohort,
GSM1048184	GSE42700	0.022321	1.97822	tissue	NA	buccal swabs	mouth	digestive system	digestive tract	mouth	child	non_cancerous	NA	NA	FALSE	conditions	18m	NA	DZ_twin2_B3006	DNA from buccal swabs from monozygotic (MZ) and dizygotic (DZ) twin pairs from the Peri/postnatal Epigenetic Twins Study (PETS) cohort,
GSM1048185	GSE42700	0.0327244	2.69619	tissue	NA	buccal swabs	mouth	digestive system	digestive tract	mouth	child	non_cancerous	NA	NA	FALSE	conditions	birth	NA	DZ_twin2_B3006	DNA from buccal swabs from monozygotic (MZ) and dizygotic (DZ) twin pairs from the Peri/postnatal Epigenetic Twins Study (PETS) cohort,
GSM1051525	GSE42861	-0.0152645	1.44314	primary cells	PBMCs	PBMCs	PBMCs	hematopoietic system	blood	peripheral blood	adult	non_cancerous	RA	rheumatoid arthritis	FALSE	no_treatment	NA	NA	NA	peripheral blood leukocytes from rheumatoid arthritis patients and control cases
GSM1051526	GSE42861	-0.00330771	0.985215	primary cells	PBMCs	PBMCs	PBMCs	hematopoietic system	blood	peripheral blood	adult	non_cancerous	RA	rheumatoid arthritis	FALSE	no_treatment	NA	NA	NA	peripheral blood leukocytes from rheumatoid arthritis patients and control cases
GSM1051527	GSE42861	-0.0305689	1.74665	primary cells	PBMCs	PBMCs	PBMCs	hematopoietic system	blood	peripheral blood	adult	non_cancerous	RA	rheumatoid arthritis	FALSE	no_treatment	NA	NA	NA	peripheral blood leukocytes from rheumatoid arthritis patients and control cases
GSM1051528	GSE42861	-0.0305836	2.13908	primary cells	PBMCs	PBMCs	PBMCs	hematopoietic system	blood	peripheral blood	adult	non_cancerous	RA	rheumatoid arthritis	FALSE	no_treatment	NA	NA	NA	peripheral blood leukocytes from rheumatoid arthritis patients and control cases
GSM1051529	GSE42861	-0.0231047	1.68795	primary cells	PBMCs	PBMCs	PBMCs	hematopoietic system	blood	peripheral blood	adult	non_cancerous	RA	rheumatoid arthritis	FALSE	no_treatment	NA	NA	NA	peripheral blood leukocytes from rheumatoid arthritis patients and control cases
GSM1051530	GSE42861	-0.0377806	3.80115	primary cells	PBMCs	PBMCs	PBMCs	hematopoietic system	blood	peripheral blood	adult	non_cancerous	RA	rheumatoid arthritis	FALSE	no_treatment	NA	NA	NA	peripheral blood leukocytes from rheumatoid arthritis patients and control cases
GSM1051531	GSE42861	-0.0206283	0.785993	primary cells	PBMCs	PBMCs	PBMCs	hematopoietic system	blood	peripheral blood	adult	non_cancerous	RA	rheumatoid arthritis	FALSE	no_treatment	NA	NA	NA	peripheral blood leukocytes from rheumatoid arthritis patients and control cases
GSM1051532	GSE42861	-0.0150913	1.5003	primary cells	PBMCs	PBMCs	PBMCs	hematopoietic system	blood	peripheral blood	adult	non_cancerous	RA	rheumatoid arthritis	FALSE	no_treatment	NA	NA	NA	peripheral blood leukocytes from rheumatoid arthritis patients and control cases
GSM1051533	GSE42861	-0.0140598	1.33209	primary cells	PBMCs	PBMCs	PBMCs	hematopoietic system	blood	peripheral blood	adult	non_cancerous	NA	NA	FALSE	no_treatment	NA	NA	NA	peripheral blood leukocytes from rheumatoid arthritis patients and control cases
GSM1051534	GSE42861	-0.00941298	0.828526	primary cells	PBMCs	PBMCs	PBMCs	hematopoietic system	blood	peripheral blood	adult	non_cancerous	NA	NA	FALSE	no_treatment	NA	NA	NA	peripheral blood leukocytes from rheumatoid arthritis patients and control cases
GSM1051535	GSE42861	-0.0110213	1.10264	primary cells	PBMCs	PBMCs	PBMCs	hematopoietic system	blood	peripheral blood	adult	non_cancerous	NA	NA	FALSE	no_treatment	NA	NA	NA	peripheral blood leukocytes from rheumatoid arthritis patients and control cases
GSM1051536	GSE42861	-0.030239	2.07035	primary cells	PBMCs	PBMCs	PBMCs	hematopoietic system	blood	peripheral blood	adult	non_cancerous	NA	NA	FALSE	no_treatment	NA	NA	NA	peripheral blood leukocytes from rheumatoid arthritis patients and control cases
GSM1051537	GSE42861	-0.0284726	1.869	primary cells	PBMCs	PBMCs	PBMCs	hematopoietic system	blood	peripheral blood	adult	non_cancerous	NA	NA	FALSE	no_treatment	NA	NA	NA	peripheral blood leukocytes from rheumatoid arthritis patients and control cases
GSM1051538	GSE42861	-0.0168218	1.34367	primary cells	PBMCs	PBMCs	PBMCs	hematopoietic system	blood	peripheral blood	adult	non_cancerous	NA	NA	FALSE	no_treatment	NA	NA	NA	peripheral blood leukocytes from rheumatoid arthritis patients and control cases
GSM1051539	GSE42861	-0.0393688	2.26273	primary cells	PBMCs	PBMCs	PBMCs	hematopoietic system	blood	peripheral blood	adult	non_cancerous	NA	NA	FALSE	no_treatment	NA	NA	NA	peripheral blood leukocytes from rheumatoid arthritis patients and control cases
GSM1051540	GSE42861	-0.0123625	1.40565	primary cells	PBMCs	PBMCs	PBMCs	hematopoietic system	blood	peripheral blood	adult	non_cancerous	NA	NA	FALSE	no_treatment	NA	NA	NA	peripheral blood leukocytes from rheumatoid arthritis patients and control cases
GSM1051541	GSE42861	-0.0340195	3.25084	primary cells	PBMCs	PBMCs	PBMCs	hematopoietic system	blood	peripheral blood	adult	non_cancerous	NA	NA	FALSE	no_treatment	NA	NA	NA	peripheral blood leukocytes from rheumatoid arthritis patients and control cases
GSM1051542	GSE42861	-0.0398195	4.07493	primary cells	PBMCs	PBMCs	PBMCs	hematopoietic system	blood	peripheral blood	adult	non_cancerous	NA	NA	FALSE	no_treatment	NA	NA	NA	peripheral blood leukocytes from rheumatoid arthritis patients and control cases
GSM1051543	GSE42861	-0.0194611	1.28305	primary cells	PBMCs	PBMCs	PBMCs	hematopoietic system	blood	peripheral blood	adult	non_cancerous	NA	NA	FALSE	no_treatment	NA	NA	NA	peripheral blood leukocytes from rheumatoid arthritis patients and control cases
GSM1051544	GSE42861	-0.0282656	1.69798	primary cells	PBMCs	PBMCs	PBMCs	hematopoietic system	blood	peripheral blood	adult	non_cancerous	NA	NA	FALSE	no_treatment	NA	NA	NA	peripheral blood leukocytes from rheumatoid arthritis patients and control cases
GSM1051545	GSE42861	-0.0238747	2.44498	primary cells	PBMCs	PBMCs	PBMCs	hematopoietic system	blood	peripheral blood	adult	non_cancerous	NA	NA	FALSE	no_treatment	NA	NA	NA	peripheral blood leukocytes from rheumatoid arthritis patients and control cases
GSM1051546	GSE42861	-0.00766341	0.821674	primary cells	PBMCs	PBMCs	PBMCs	hematopoietic system	blood	peripheral blood	adult	non_cancerous	RA	rheumatoid arthritis	FALSE	no_treatment	NA	NA	NA	peripheral blood leukocytes from rheumatoid arthritis patients and control cases
GSM1051547	GSE42861	-0.0162104	1.87759	primary cells	PBMCs	PBMCs	PBMCs	hematopoietic system	blood	peripheral blood	adult	non_cancerous	RA	rheumatoid arthritis	FALSE	no_treatment	NA	NA	NA	peripheral blood leukocytes from rheumatoid arthritis patients and control cases
GSM1051548	GSE42861	-0.0274434	1.55356	primary cells	PBMCs	PBMCs	PBMCs	hematopoietic system	blood	peripheral blood	adult	non_cancerous	RA	rheumatoid arthritis	FALSE	no_treatment	NA	NA	NA	peripheral blood leukocytes from rheumatoid arthritis patients and control cases
GSM1051549	GSE42861	-0.03032	3.02055	primary cells	PBMCs	PBMCs	PBMCs	hematopoietic system	blood	peripheral blood	adult	non_cancerous	NA	NA	FALSE	no_treatment	NA	NA	NA	peripheral blood leukocytes from rheumatoid arthritis patients and control cases
GSM1051550	GSE42861	-0.0100158	1.56211	primary cells	PBMCs	PBMCs	PBMCs	hematopoietic system	blood	peripheral blood	adult	non_cancerous	NA	NA	FALSE	no_treatment	NA	NA	NA	peripheral blood leukocytes from rheumatoid arthritis patients and control cases
GSM1051551	GSE42861	-0.0202246	2.19285	primary cells	PBMCs	PBMCs	PBMCs	hematopoietic system	blood	peripheral blood	adult	non_cancerous	NA	NA	FALSE	no_treatment	NA	NA	NA	peripheral blood leukocytes from rheumatoid arthritis patients and control cases
GSM1051552	GSE42861	-0.0150638	1.55321	primary cells	PBMCs	PBMCs	PBMCs	hematopoietic system	blood	peripheral blood	adult	non_cancerous	NA	NA	FALSE	no_treatment	NA	NA	NA	peripheral blood leukocytes from rheumatoid arthritis patients and control cases
GSM1051553	GSE42861	-0.0383349	3.73535	primary cells	PBMCs	PBMCs	PBMCs	hematopoietic system	blood	peripheral blood	adult	non_cancerous	NA	NA	FALSE	no_treatment	NA	NA	NA	peripheral blood leukocytes from rheumatoid arthritis patients and control cases
GSM1051554	GSE42861	-0.0193673	1.66615	primary cells	PBMCs	PBMCs	PBMCs	hematopoietic system	blood	peripheral blood	adult	non_cancerous	RA	rheumatoid arthritis	FALSE	no_treatment	NA	NA	NA	peripheral blood leukocytes from rheumatoid arthritis patients and control cases
GSM1051555	GSE42861	-0.0269323	2.70027	primary cells	PBMCs	PBMCs	PBMCs	hematopoietic system	blood	peripheral blood	adult	non_cancerous	NA	NA	FALSE	no_treatment	NA	NA	NA	peripheral blood leukocytes from rheumatoid arthritis patients and control cases
GSM1051556	GSE42861	-0.0196769	1.5284	primary cells	PBMCs	PBMCs	PBMCs	hematopoietic system	blood	peripheral blood	adult	non_cancerous	NA	NA	FALSE	no_treatment	NA	NA	NA	peripheral blood leukocytes from rheumatoid arthritis patients and control cases
GSM1051557	GSE42861	-0.0145244	1.58503	primary cells	PBMCs	PBMCs	PBMCs	hematopoietic system	blood	peripheral blood	adult	non_cancerous	NA	NA	FALSE	no_treatment	NA	NA	NA	peripheral blood leukocytes from rheumatoid arthritis patients and control cases
GSM1051558	GSE42861	-0.0103538	0.863439	primary cells	PBMCs	PBMCs	PBMCs	hematopoietic system	blood	peripheral blood	adult	non_cancerous	NA	NA	FALSE	no_treatment	NA	NA	NA	peripheral blood leukocytes from rheumatoid arthritis patients and control cases
GSM1051559	GSE42861	-0.0269902	2.70215	primary cells	PBMCs	PBMCs	PBMCs	hematopoietic system	blood	peripheral blood	adult	non_cancerous	NA	NA	FALSE	no_treatment	NA	NA	NA	peripheral blood leukocytes from rheumatoid arthritis patients and control cases
GSM1051560	GSE42861	-0.0143882	1.1764	primary cells	PBMCs	PBMCs	PBMCs	hematopoietic system	blood	peripheral blood	adult	non_cancerous	NA	NA	FALSE	no_treatment	NA	NA	NA	peripheral blood leukocytes from rheumatoid arthritis patients and control cases
GSM1051561	GSE42861	-0.00412972	0.922433	primary cells	PBMCs	PBMCs	PBMCs	hematopoietic system	blood	peripheral blood	adult	non_cancerous	NA	NA	FALSE	no_treatment	NA	NA	NA	peripheral blood leukocytes from rheumatoid arthritis patients and control cases
GSM1051562	GSE42861	-0.0233447	2.35691	primary cells	PBMCs	PBMCs	PBMCs	hematopoietic system	blood	peripheral blood	adult	non_cancerous	NA	NA	FALSE	no_treatment	NA	NA	NA	peripheral blood leukocytes from rheumatoid arthritis patients and control cases
GSM1051563	GSE42861	-0.0197043	1.94901	primary cells	PBMCs	PBMCs	PBMCs	hematopoietic system	blood	peripheral blood	adult	non_cancerous	NA	NA	FALSE	no_treatment	NA	NA	NA	peripheral blood leukocytes from rheumatoid arthritis patients and control cases
GSM1051564	GSE42861	-0.0143284	2.2942	primary cells	PBMCs	PBMCs	PBMCs	hematopoietic system	blood	peripheral blood	adult	non_cancerous	NA	NA	FALSE	no_treatment	NA	NA	NA	peripheral blood leukocytes from rheumatoid arthritis patients and control cases
GSM1051565	GSE42861	-0.0297441	2.52107	primary cells	PBMCs	PBMCs	PBMCs	hematopoietic system	blood	peripheral blood	adult	non_cancerous	NA	NA	FALSE	no_treatment	NA	NA	NA	peripheral blood leukocytes from rheumatoid arthritis patients and control cases
GSM1051566	GSE42861	-0.0157982	1.67796	primary cells	PBMCs	PBMCs	PBMCs	hematopoietic system	blood	peripheral blood	adult	non_cancerous	NA	NA	FALSE	no_treatment	NA	NA	NA	peripheral blood leukocytes from rheumatoid arthritis patients and control cases
GSM1051567	GSE42861	-0.0269491	2.93704	primary cells	PBMCs	PBMCs	PBMCs	hematopoietic system	blood	peripheral blood	adult	non_cancerous	NA	NA	FALSE	no_treatment	NA	NA	NA	peripheral blood leukocytes from rheumatoid arthritis patients and control cases
GSM1051568	GSE42861	-0.0131443	1.29571	primary cells	PBMCs	PBMCs	PBMCs	hematopoietic system	blood	peripheral blood	adult	non_cancerous	NA	NA	FALSE	no_treatment	NA	NA	NA	peripheral blood leukocytes from rheumatoid arthritis patients and control cases
GSM1051569	GSE42861	-0.0142458	1.41684	primary cells	PBMCs	PBMCs	PBMCs	hematopoietic system	blood	peripheral blood	adult	non_cancerous	NA	NA	FALSE	no_treatment	NA	NA	NA	peripheral blood leukocytes from rheumatoid arthritis patients and control cases
GSM1051570	GSE42861	-0.0162788	1.0567	primary cells	PBMCs	PBMCs	PBMCs	hematopoietic system	blood	peripheral blood	adult	non_cancerous	NA	NA	FALSE	no_treatment	NA	NA	NA	peripheral blood leukocytes from rheumatoid arthritis patients and control cases
GSM1051571	GSE42861	-0.0233299	2.0831	primary cells	PBMCs	PBMCs	PBMCs	hematopoietic system	blood	peripheral blood	adult	non_cancerous	NA	NA	FALSE	no_treatment	NA	NA	NA	peripheral blood leukocytes from rheumatoid arthritis patients and control cases
GSM1051572	GSE42861	-0.0244307	2.35998	primary cells	PBMCs	PBMCs	PBMCs	hematopoietic system	blood	peripheral blood	adult	non_cancerous	NA	NA	FALSE	no_treatment	NA	NA	NA	peripheral blood leukocytes from rheumatoid arthritis patients and control cases
GSM1051573	GSE42861	-0.0261306	1.95978	primary cells	PBMCs	PBMCs	PBMCs	hematopoietic system	blood	peripheral blood	adult	non_cancerous	NA	NA	FALSE	no_treatment	NA	NA	NA	peripheral blood leukocytes from rheumatoid arthritis patients and control cases
GSM1051574	GSE42861	-0.0174564	1.01052	primary cells	PBMCs	PBMCs	PBMCs	hematopoietic system	blood	peripheral blood	adult	non_cancerous	NA	NA	FALSE	no_treatment	NA	NA	NA	peripheral blood leukocytes from rheumatoid arthritis patients and control cases
GSM1051575	GSE42861	-0.0353796	3.33146	primary cells	PBMCs	PBMCs	PBMCs	hematopoietic system	blood	peripheral blood	adult	non_cancerous	NA	NA	FALSE	no_treatment	NA	NA	NA	peripheral blood leukocytes from rheumatoid arthritis patients and control cases
GSM1051576	GSE42861	-0.0269819	2.95768	primary cells	PBMCs	PBMCs	PBMCs	hematopoietic system	blood	peripheral blood	adult	non_cancerous	NA	NA	FALSE	no_treatment	NA	NA	NA	peripheral blood leukocytes from rheumatoid arthritis patients and control cases
GSM1051577	GSE42861	-0.0198284	1.94105	primary cells	PBMCs	PBMCs	PBMCs	hematopoietic system	blood	peripheral blood	adult	non_cancerous	NA	NA	FALSE	no_treatment	NA	NA	NA	peripheral blood leukocytes from rheumatoid arthritis patients and control cases
GSM1051578	GSE42861	-0.025635	2.40096	primary cells	PBMCs	PBMCs	PBMCs	hematopoietic system	blood	peripheral blood	adult	non_cancerous	NA	NA	FALSE	no_treatment	NA	NA	NA	peripheral blood leukocytes from rheumatoid arthritis patients and control cases
GSM1051579	GSE42861	-0.0257769	2.1844	primary cells	PBMCs	PBMCs	PBMCs	hematopoietic system	blood	peripheral blood	adult	non_cancerous	NA	NA	FALSE	no_treatment	NA	NA	NA	peripheral blood leukocytes from rheumatoid arthritis patients and control cases
GSM1051580	GSE42861	-0.0285489	1.82441	primary cells	PBMCs	PBMCs	PBMCs	hematopoietic system	blood	peripheral blood	adult	non_cancerous	NA	NA	FALSE	no_treatment	NA	NA	NA	peripheral blood leukocytes from rheumatoid arthritis patients and control cases
GSM1051581	GSE42861	-0.026689	2.1785	primary cells	PBMCs	PBMCs	PBMCs	hematopoietic system	blood	peripheral blood	adult	non_cancerous	NA	NA	FALSE	no_treatment	NA	NA	NA	peripheral blood leukocytes from rheumatoid arthritis patients and control cases
GSM1051582	GSE42861	-0.0200705	2.76695	primary cells	PBMCs	PBMCs	PBMCs	hematopoietic system	blood	peripheral blood	adult	non_cancerous	NA	NA	FALSE	no_treatment	NA	NA	NA	peripheral blood leukocytes from rheumatoid arthritis patients and control cases
GSM1051583	GSE42861	-0.0402917	2.94686	primary cells	PBMCs	PBMCs	PBMCs	hematopoietic system	blood	peripheral blood	adult	non_cancerous	NA	NA	FALSE	no_treatment	NA	NA	NA	peripheral blood leukocytes from rheumatoid arthritis patients and control cases
GSM1051584	GSE42861	-0.035244	2.81282	primary cells	PBMCs	PBMCs	PBMCs	hematopoietic system	blood	peripheral blood	adult	non_cancerous	NA	NA	FALSE	no_treatment	NA	NA	NA	peripheral blood leukocytes from rheumatoid arthritis patients and control cases
GSM1051585	GSE42861	-0.0206843	2.20597	primary cells	PBMCs	PBMCs	PBMCs	hematopoietic system	blood	peripheral blood	adult	non_cancerous	NA	NA	FALSE	no_treatment	NA	NA	NA	peripheral blood leukocytes from rheumatoid arthritis patients and control cases
GSM1051586	GSE42861	-0.0324672	2.90816	primary cells	PBMCs	PBMCs	PBMCs	hematopoietic system	blood	peripheral blood	adult	non_cancerous	NA	NA	FALSE	no_treatment	NA	NA	NA	peripheral blood leukocytes from rheumatoid arthritis patients and control cases
GSM1051587	GSE42861	-0.0329398	2.77504	primary cells	PBMCs	PBMCs	PBMCs	hematopoietic system	blood	peripheral blood	adult	non_cancerous	NA	NA	FALSE	no_treatment	NA	NA	NA	peripheral blood leukocytes from rheumatoid arthritis patients and control cases
GSM1051588	GSE42861	-0.0153268	1.60847	primary cells	PBMCs	PBMCs	PBMCs	hematopoietic system	blood	peripheral blood	adult	non_cancerous	NA	NA	FALSE	no_treatment	NA	NA	NA	peripheral blood leukocytes from rheumatoid arthritis patients and control cases
GSM1051589	GSE42861	-0.0404368	2.62006	primary cells	PBMCs	PBMCs	PBMCs	hematopoietic system	blood	peripheral blood	adult	non_cancerous	NA	NA	FALSE	no_treatment	NA	NA	NA	peripheral blood leukocytes from rheumatoid arthritis patients and control cases
GSM1051590	GSE42861	-0.0426057	4.24214	primary cells	PBMCs	PBMCs	PBMCs	hematopoietic system	blood	peripheral blood	adult	non_cancerous	NA	NA	FALSE	no_treatment	NA	NA	NA	peripheral blood leukocytes from rheumatoid arthritis patients and control cases
GSM1051591	GSE42861	-0.0127378	1.43253	primary cells	PBMCs	PBMCs	PBMCs	hematopoietic system	blood	peripheral blood	adult	non_cancerous	NA	NA	FALSE	no_treatment	NA	NA	NA	peripheral blood leukocytes from rheumatoid arthritis patients and control cases
GSM1051592	GSE42861	-0.0350478	2.58409	primary cells	PBMCs	PBMCs	PBMCs	hematopoietic system	blood	peripheral blood	adult	non_cancerous	NA	NA	FALSE	no_treatment	NA	NA	NA	peripheral blood leukocytes from rheumatoid arthritis patients and control cases
GSM1051593	GSE42861	-0.0323355	3.01905	primary cells	PBMCs	PBMCs	PBMCs	hematopoietic system	blood	peripheral blood	adult	non_cancerous	NA	NA	FALSE	no_treatment	NA	NA	NA	peripheral blood leukocytes from rheumatoid arthritis patients and control cases
GSM1051594	GSE42861	-0.0315557	3.1341	primary cells	PBMCs	PBMCs	PBMCs	hematopoietic system	blood	peripheral blood	adult	non_cancerous	NA	NA	FALSE	no_treatment	NA	NA	NA	peripheral blood leukocytes from rheumatoid arthritis patients and control cases
GSM1051595	GSE42861	-0.0316839	2.16798	primary cells	PBMCs	PBMCs	PBMCs	hematopoietic system	blood	peripheral blood	adult	non_cancerous	NA	NA	FALSE	no_treatment	NA	NA	NA	peripheral blood leukocytes from rheumatoid arthritis patients and control cases
GSM1051596	GSE42861	-0.0198159	1.74703	primary cells	PBMCs	PBMCs	PBMCs	hematopoietic system	blood	peripheral blood	adult	non_cancerous	NA	NA	FALSE	no_treatment	NA	NA	NA	peripheral blood leukocytes from rheumatoid arthritis patients and control cases
GSM1051597	GSE42861	-0.0375877	4.46379	primary cells	PBMCs	PBMCs	PBMCs	hematopoietic system	blood	peripheral blood	adult	non_cancerous	NA	NA	FALSE	no_treatment	NA	NA	NA	peripheral blood leukocytes from rheumatoid arthritis patients and control cases
GSM1051598	GSE42861	-0.0353078	3.67895	primary cells	PBMCs	PBMCs	PBMCs	hematopoietic system	blood	peripheral blood	adult	non_cancerous	RA	rheumatoid arthritis	FALSE	no_treatment	NA	NA	NA	peripheral blood leukocytes from rheumatoid arthritis patients and control cases
GSM1051599	GSE42861	-0.0289486	2.53835	primary cells	PBMCs	PBMCs	PBMCs	hematopoietic system	blood	peripheral blood	adult	non_cancerous	NA	NA	FALSE	no_treatment	NA	NA	NA	peripheral blood leukocytes from rheumatoid arthritis patients and control cases
GSM1051600	GSE42861	-0.0342754	2.29852	primary cells	PBMCs	PBMCs	PBMCs	hematopoietic system	blood	peripheral blood	adult	non_cancerous	RA	rheumatoid arthritis	FALSE	no_treatment	NA	NA	NA	peripheral blood leukocytes from rheumatoid arthritis patients and control cases
GSM1051601	GSE42861	-0.0377503	3.70764	primary cells	PBMCs	PBMCs	PBMCs	hematopoietic system	blood	peripheral blood	adult	non_cancerous	NA	NA	FALSE	no_treatment	NA	NA	NA	peripheral blood leukocytes from rheumatoid arthritis patients and control cases
GSM1051602	GSE42861	-0.0242113	1.9244	primary cells	PBMCs	PBMCs	PBMCs	hematopoietic system	blood	peripheral blood	adult	non_cancerous	NA	NA	FALSE	no_treatment	NA	NA	NA	peripheral blood leukocytes from rheumatoid arthritis patients and control cases
GSM1051603	GSE42861	-0.0194859	1.96898	primary cells	PBMCs	PBMCs	PBMCs	hematopoietic system	blood	peripheral blood	adult	non_cancerous	NA	NA	FALSE	no_treatment	NA	NA	NA	peripheral blood leukocytes from rheumatoid arthritis patients and control cases
GSM1051604	GSE42861	-0.0227785	2.05519	primary cells	PBMCs	PBMCs	PBMCs	hematopoietic system	blood	peripheral blood	adult	non_cancerous	NA	NA	FALSE	no_treatment	NA	NA	NA	peripheral blood leukocytes from rheumatoid arthritis patients and control cases
GSM1051605	GSE42861	-0.0393495	2.21149	primary cells	PBMCs	PBMCs	PBMCs	hematopoietic system	blood	peripheral blood	adult	non_cancerous	NA	NA	FALSE	no_treatment	NA	NA	NA	peripheral blood leukocytes from rheumatoid arthritis patients and control cases
GSM1051606	GSE42861	-0.0391083	3.31943	primary cells	PBMCs	PBMCs	PBMCs	hematopoietic system	blood	peripheral blood	adult	non_cancerous	NA	NA	FALSE	no_treatment	NA	NA	NA	peripheral blood leukocytes from rheumatoid arthritis patients and control cases
GSM1051607	GSE42861	-0.0413417	3.65585	primary cells	PBMCs	PBMCs	PBMCs	hematopoietic system	blood	peripheral blood	adult	non_cancerous	NA	NA	FALSE	no_treatment	NA	NA	NA	peripheral blood leukocytes from rheumatoid arthritis patients and control cases
GSM1051608	GSE42861	-0.038782	2.85714	primary cells	PBMCs	PBMCs	PBMCs	hematopoietic system	blood	peripheral blood	adult	non_cancerous	NA	NA	FALSE	no_treatment	NA	NA	NA	peripheral blood leukocytes from rheumatoid arthritis patients and control cases
GSM1051609	GSE42861	-0.0315266	2.99274	primary cells	PBMCs	PBMCs	PBMCs	hematopoietic system	blood	peripheral blood	adult	non_cancerous	NA	NA	FALSE	no_treatment	NA	NA	NA	peripheral blood leukocytes from rheumatoid arthritis patients and control cases
GSM1051610	GSE42861	-0.0341494	3.76204	primary cells	PBMCs	PBMCs	PBMCs	hematopoietic system	blood	peripheral blood	adult	non_cancerous	NA	NA	FALSE	no_treatment	NA	NA	NA	peripheral blood leukocytes from rheumatoid arthritis patients and control cases
GSM1051611	GSE42861	-0.0374124	4.74199	primary cells	PBMCs	PBMCs	PBMCs	hematopoietic system	blood	peripheral blood	adult	non_cancerous	RA	rheumatoid arthritis	FALSE	no_treatment	NA	NA	NA	peripheral blood leukocytes from rheumatoid arthritis patients and control cases
GSM1051612	GSE42861	-0.032476	3.40567	primary cells	PBMCs	PBMCs	PBMCs	hematopoietic system	blood	peripheral blood	adult	non_cancerous	RA	rheumatoid arthritis	FALSE	no_treatment	NA	NA	NA	peripheral blood leukocytes from rheumatoid arthritis patients and control cases
GSM1051613	GSE42861	-0.033992	3.10425	primary cells	PBMCs	PBMCs	PBMCs	hematopoietic system	blood	peripheral blood	adult	non_cancerous	RA	rheumatoid arthritis	FALSE	no_treatment	NA	NA	NA	peripheral blood leukocytes from rheumatoid arthritis patients and control cases
GSM1051614	GSE42861	-0.0348777	2.6002	primary cells	PBMCs	PBMCs	PBMCs	hematopoietic system	blood	peripheral blood	adult	non_cancerous	RA	rheumatoid arthritis	FALSE	no_treatment	NA	NA	NA	peripheral blood leukocytes from rheumatoid arthritis patients and control cases
GSM1051615	GSE42861	-0.0371379	3.46522	primary cells	PBMCs	PBMCs	PBMCs	hematopoietic system	blood	peripheral blood	adult	non_cancerous	RA	rheumatoid arthritis	FALSE	no_treatment	NA	NA	NA	peripheral blood leukocytes from rheumatoid arthritis patients and control cases
GSM1051616	GSE42861	-0.041665	3.63502	primary cells	PBMCs	PBMCs	PBMCs	hematopoietic system	blood	peripheral blood	adult	non_cancerous	RA	rheumatoid arthritis	FALSE	no_treatment	NA	NA	NA	peripheral blood leukocytes from rheumatoid arthritis patients and control cases
GSM1051617	GSE42861	-0.040019	4.01132	primary cells	PBMCs	PBMCs	PBMCs	hematopoietic system	blood	peripheral blood	adult	non_cancerous	RA	rheumatoid arthritis	FALSE	no_treatment	NA	NA	NA	peripheral blood leukocytes from rheumatoid arthritis patients and control cases
GSM1051618	GSE42861	-0.0319365	2.29549	primary cells	PBMCs	PBMCs	PBMCs	hematopoietic system	blood	peripheral blood	adult	non_cancerous	NA	NA	FALSE	no_treatment	NA	NA	NA	peripheral blood leukocytes from rheumatoid arthritis patients and control cases
GSM1051619	GSE42861	-0.0240953	1.72373	primary cells	PBMCs	PBMCs	PBMCs	hematopoietic system	blood	peripheral blood	adult	non_cancerous	NA	NA	FALSE	no_treatment	NA	NA	NA	peripheral blood leukocytes from rheumatoid arthritis patients and control cases
GSM1051620	GSE42861	-0.035134	2.77838	primary cells	PBMCs	PBMCs	PBMCs	hematopoietic system	blood	peripheral blood	adult	non_cancerous	NA	NA	FALSE	no_treatment	NA	NA	NA	peripheral blood leukocytes from rheumatoid arthritis patients and control cases
GSM1051621	GSE42861	-0.0352953	3.1407	primary cells	PBMCs	PBMCs	PBMCs	hematopoietic system	blood	peripheral blood	adult	non_cancerous	NA	NA	FALSE	no_treatment	NA	NA	NA	peripheral blood leukocytes from rheumatoid arthritis patients and control cases
GSM1051622	GSE42861	-0.0257619	1.98221	primary cells	PBMCs	PBMCs	PBMCs	hematopoietic system	blood	peripheral blood	adult	non_cancerous	NA	NA	FALSE	no_treatment	NA	NA	NA	peripheral blood leukocytes from rheumatoid arthritis patients and control cases
GSM1051623	GSE42861	-0.0327961	3.18503	primary cells	PBMCs	PBMCs	PBMCs	hematopoietic system	blood	peripheral blood	adult	non_cancerous	NA	NA	FALSE	no_treatment	NA	NA	NA	peripheral blood leukocytes from rheumatoid arthritis patients and control cases
GSM1051624	GSE42861	-0.0301091	2.7158	primary cells	PBMCs	PBMCs	PBMCs	hematopoietic system	blood	peripheral blood	adult	non_cancerous	NA	NA	FALSE	no_treatment	NA	NA	NA	peripheral blood leukocytes from rheumatoid arthritis patients and control cases
GSM1051625	GSE42861	-0.0321036	2.1823	primary cells	PBMCs	PBMCs	PBMCs	hematopoietic system	blood	peripheral blood	adult	non_cancerous	NA	NA	FALSE	no_treatment	NA	NA	NA	peripheral blood leukocytes from rheumatoid arthritis patients and control cases
GSM1051626	GSE42861	-0.0333802	3.10273	primary cells	PBMCs	PBMCs	PBMCs	hematopoietic system	blood	peripheral blood	adult	non_cancerous	NA	NA	FALSE	no_treatment	NA	NA	NA	peripheral blood leukocytes from rheumatoid arthritis patients and control cases
GSM1051627	GSE42861	-0.0327077	2.71109	primary cells	PBMCs	PBMCs	PBMCs	hematopoietic system	blood	peripheral blood	adult	non_cancerous	NA	NA	FALSE	no_treatment	NA	NA	NA	peripheral blood leukocytes from rheumatoid arthritis patients and control cases
GSM1051628	GSE42861	-0.0492623	4.08597	primary cells	PBMCs	PBMCs	PBMCs	hematopoietic system	blood	peripheral blood	adult	non_cancerous	NA	NA	FALSE	no_treatment	NA	NA	NA	peripheral blood leukocytes from rheumatoid arthritis patients and control cases
GSM1051629	GSE42861	-0.0274647	2.19116	primary cells	PBMCs	PBMCs	PBMCs	hematopoietic system	blood	peripheral blood	adult	non_cancerous	NA	NA	FALSE	no_treatment	NA	NA	NA	peripheral blood leukocytes from rheumatoid arthritis patients and control cases
GSM1051630	GSE42861	-0.0211074	2.29982	primary cells	PBMCs	PBMCs	PBMCs	hematopoietic system	blood	peripheral blood	adult	non_cancerous	NA	NA	FALSE	no_treatment	NA	NA	NA	peripheral blood leukocytes from rheumatoid arthritis patients and control cases
GSM1051631	GSE42861	-0.0213005	1.91215	primary cells	PBMCs	PBMCs	PBMCs	hematopoietic system	blood	peripheral blood	adult	non_cancerous	NA	NA	FALSE	no_treatment	NA	NA	NA	peripheral blood leukocytes from rheumatoid arthritis patients and control cases
GSM1051632	GSE42861	-0.0210151	1.7576	primary cells	PBMCs	PBMCs	PBMCs	hematopoietic system	blood	peripheral blood	adult	non_cancerous	NA	NA	FALSE	no_treatment	NA	NA	NA	peripheral blood leukocytes from rheumatoid arthritis patients and control cases
GSM1051633	GSE42861	-0.0213073	2.03234	primary cells	PBMCs	PBMCs	PBMCs	hematopoietic system	blood	peripheral blood	adult	non_cancerous	NA	NA	FALSE	no_treatment	NA	NA	NA	peripheral blood leukocytes from rheumatoid arthritis patients and control cases
GSM1051634	GSE42861	-0.0264233	2.54792	primary cells	PBMCs	PBMCs	PBMCs	hematopoietic system	blood	peripheral blood	adult	non_cancerous	NA	NA	FALSE	no_treatment	NA	NA	NA	peripheral blood leukocytes from rheumatoid arthritis patients and control cases
GSM1051635	GSE42861	-0.0303863	3.59517	primary cells	PBMCs	PBMCs	PBMCs	hematopoietic system	blood	peripheral blood	adult	non_cancerous	NA	NA	FALSE	no_treatment	NA	NA	NA	peripheral blood leukocytes from rheumatoid arthritis patients and control cases
GSM1051636	GSE42861	-0.0214574	1.86627	primary cells	PBMCs	PBMCs	PBMCs	hematopoietic system	blood	peripheral blood	adult	non_cancerous	RA	rheumatoid arthritis	FALSE	no_treatment	NA	NA	NA	peripheral blood leukocytes from rheumatoid arthritis patients and control cases
GSM1051637	GSE42861	-0.0154254	1.39213	primary cells	PBMCs	PBMCs	PBMCs	hematopoietic system	blood	peripheral blood	adult	non_cancerous	RA	rheumatoid arthritis	FALSE	no_treatment	NA	NA	NA	peripheral blood leukocytes from rheumatoid arthritis patients and control cases
GSM1051638	GSE42861	-0.0238607	1.56568	primary cells	PBMCs	PBMCs	PBMCs	hematopoietic system	blood	peripheral blood	adult	non_cancerous	NA	NA	FALSE	no_treatment	NA	NA	NA	peripheral blood leukocytes from rheumatoid arthritis patients and control cases
GSM1051639	GSE42861	-0.0237159	1.03495	primary cells	PBMCs	PBMCs	PBMCs	hematopoietic system	blood	peripheral blood	adult	non_cancerous	NA	NA	FALSE	no_treatment	NA	NA	NA	peripheral blood leukocytes from rheumatoid arthritis patients and control cases
GSM1051640	GSE42861	-0.0364341	3.7165	primary cells	PBMCs	PBMCs	PBMCs	hematopoietic system	blood	peripheral blood	adult	non_cancerous	RA	rheumatoid arthritis	FALSE	no_treatment	NA	NA	NA	peripheral blood leukocytes from rheumatoid arthritis patients and control cases
GSM1051641	GSE42861	-0.0402376	3.95966	primary cells	PBMCs	PBMCs	PBMCs	hematopoietic system	blood	peripheral blood	adult	non_cancerous	NA	NA	FALSE	no_treatment	NA	NA	NA	peripheral blood leukocytes from rheumatoid arthritis patients and control cases
GSM1051642	GSE42861	-0.0300418	2.49437	primary cells	PBMCs	PBMCs	PBMCs	hematopoietic system	blood	peripheral blood	adult	non_cancerous	NA	NA	FALSE	no_treatment	NA	NA	NA	peripheral blood leukocytes from rheumatoid arthritis patients and control cases
GSM1051643	GSE42861	-0.0537867	3.83934	primary cells	PBMCs	PBMCs	PBMCs	hematopoietic system	blood	peripheral blood	adult	non_cancerous	NA	NA	FALSE	no_treatment	NA	NA	NA	peripheral blood leukocytes from rheumatoid arthritis patients and control cases
GSM1051644	GSE42861	-0.0331593	2.52425	primary cells	PBMCs	PBMCs	PBMCs	hematopoietic system	blood	peripheral blood	adult	non_cancerous	NA	NA	FALSE	no_treatment	NA	NA	NA	peripheral blood leukocytes from rheumatoid arthritis patients and control cases
GSM1051645	GSE42861	-0.0207859	1.75647	primary cells	PBMCs	PBMCs	PBMCs	hematopoietic system	blood	peripheral blood	adult	non_cancerous	NA	NA	FALSE	no_treatment	NA	NA	NA	peripheral blood leukocytes from rheumatoid arthritis patients and control cases
GSM1051646	GSE42861	-0.0387221	3.22763	primary cells	PBMCs	PBMCs	PBMCs	hematopoietic system	blood	peripheral blood	adult	non_cancerous	NA	NA	FALSE	no_treatment	NA	NA	NA	peripheral blood leukocytes from rheumatoid arthritis patients and control cases
GSM1051647	GSE42861	-0.0340161	2.95325	primary cells	PBMCs	PBMCs	PBMCs	hematopoietic system	blood	peripheral blood	adult	non_cancerous	NA	NA	FALSE	no_treatment	NA	NA	NA	peripheral blood leukocytes from rheumatoid arthritis patients and control cases
GSM1051648	GSE42861	-0.0303498	1.98422	primary cells	PBMCs	PBMCs	PBMCs	hematopoietic system	blood	peripheral blood	adult	non_cancerous	NA	NA	FALSE	no_treatment	NA	NA	NA	peripheral blood leukocytes from rheumatoid arthritis patients and control cases
GSM1051649	GSE42861	-0.0382183	3.34665	primary cells	PBMCs	PBMCs	PBMCs	hematopoietic system	blood	peripheral blood	adult	non_cancerous	NA	NA	FALSE	no_treatment	NA	NA	NA	peripheral blood leukocytes from rheumatoid arthritis patients and control cases
GSM1051650	GSE42861	-0.0209135	1.24158	primary cells	PBMCs	PBMCs	PBMCs	hematopoietic system	blood	peripheral blood	adult	non_cancerous	NA	NA	FALSE	no_treatment	NA	NA	NA	peripheral blood leukocytes from rheumatoid arthritis patients and control cases
GSM1051651	GSE42861	-0.0230208	2.55248	primary cells	PBMCs	PBMCs	PBMCs	hematopoietic system	blood	peripheral blood	adult	non_cancerous	NA	NA	FALSE	no_treatment	NA	NA	NA	peripheral blood leukocytes from rheumatoid arthritis patients and control cases
GSM1051652	GSE42861	-0.0461506	4.4839	primary cells	PBMCs	PBMCs	PBMCs	hematopoietic system	blood	peripheral blood	adult	non_cancerous	NA	NA	FALSE	no_treatment	NA	NA	NA	peripheral blood leukocytes from rheumatoid arthritis patients and control cases
GSM1051653	GSE42861	-0.0352302	2.91549	primary cells	PBMCs	PBMCs	PBMCs	hematopoietic system	blood	peripheral blood	adult	non_cancerous	NA	NA	FALSE	no_treatment	NA	NA	NA	peripheral blood leukocytes from rheumatoid arthritis patients and control cases
GSM1051654	GSE42861	-0.021286	1.74627	primary cells	PBMCs	PBMCs	PBMCs	hematopoietic system	blood	peripheral blood	adult	non_cancerous	NA	NA	FALSE	no_treatment	NA	NA	NA	peripheral blood leukocytes from rheumatoid arthritis patients and control cases
GSM1051655	GSE42861	-0.0242631	1.7043	primary cells	PBMCs	PBMCs	PBMCs	hematopoietic system	blood	peripheral blood	adult	non_cancerous	NA	NA	FALSE	no_treatment	NA	NA	NA	peripheral blood leukocytes from rheumatoid arthritis patients and control cases
GSM1051656	GSE42861	-0.0310463	2.49347	primary cells	PBMCs	PBMCs	PBMCs	hematopoietic system	blood	peripheral blood	adult	non_cancerous	NA	NA	FALSE	no_treatment	NA	NA	NA	peripheral blood leukocytes from rheumatoid arthritis patients and control cases
GSM1051657	GSE42861	-0.0426852	4.22437	primary cells	PBMCs	PBMCs	PBMCs	hematopoietic system	blood	peripheral blood	adult	non_cancerous	NA	NA	FALSE	no_treatment	NA	NA	NA	peripheral blood leukocytes from rheumatoid arthritis patients and control cases
GSM1051658	GSE42861	-0.0338976	2.06912	primary cells	PBMCs	PBMCs	PBMCs	hematopoietic system	blood	peripheral blood	adult	non_cancerous	NA	NA	FALSE	no_treatment	NA	NA	NA	peripheral blood leukocytes from rheumatoid arthritis patients and control cases
GSM1051659	GSE42861	-0.028683	2.79701	primary cells	PBMCs	PBMCs	PBMCs	hematopoietic system	blood	peripheral blood	adult	non_cancerous	NA	NA	FALSE	no_treatment	NA	NA	NA	peripheral blood leukocytes from rheumatoid arthritis patients and control cases
GSM1051660	GSE42861	-0.029729	2.71297	primary cells	PBMCs	PBMCs	PBMCs	hematopoietic system	blood	peripheral blood	adult	non_cancerous	NA	NA	FALSE	no_treatment	NA	NA	NA	peripheral blood leukocytes from rheumatoid arthritis patients and control cases
GSM1051661	GSE42861	-0.0312218	2.82291	primary cells	PBMCs	PBMCs	PBMCs	hematopoietic system	blood	peripheral blood	adult	non_cancerous	NA	NA	FALSE	no_treatment	NA	NA	NA	peripheral blood leukocytes from rheumatoid arthritis patients and control cases
GSM1051662	GSE42861	-0.0333629	3.26896	primary cells	PBMCs	PBMCs	PBMCs	hematopoietic system	blood	peripheral blood	adult	non_cancerous	NA	NA	FALSE	no_treatment	NA	NA	NA	peripheral blood leukocytes from rheumatoid arthritis patients and control cases
GSM1051663	GSE42861	-0.0147754	2.05928	primary cells	PBMCs	PBMCs	PBMCs	hematopoietic system	blood	peripheral blood	adult	non_cancerous	NA	NA	FALSE	no_treatment	NA	NA	NA	peripheral blood leukocytes from rheumatoid arthritis patients and control cases
GSM1051664	GSE42861	-0.0286508	2.76171	primary cells	PBMCs	PBMCs	PBMCs	hematopoietic system	blood	peripheral blood	adult	non_cancerous	NA	NA	FALSE	no_treatment	NA	NA	NA	peripheral blood leukocytes from rheumatoid arthritis patients and control cases
GSM1051665	GSE42861	-0.0261257	2.14493	primary cells	PBMCs	PBMCs	PBMCs	hematopoietic system	blood	peripheral blood	adult	non_cancerous	NA	NA	FALSE	no_treatment	NA	NA	NA	peripheral blood leukocytes from rheumatoid arthritis patients and control cases
GSM1051666	GSE42861	-0.0311662	2.14075	primary cells	PBMCs	PBMCs	PBMCs	hematopoietic system	blood	peripheral blood	adult	non_cancerous	NA	NA	FALSE	no_treatment	NA	NA	NA	peripheral blood leukocytes from rheumatoid arthritis patients and control cases
GSM1051667	GSE42861	-0.0251898	2.71015	primary cells	PBMCs	PBMCs	PBMCs	hematopoietic system	blood	peripheral blood	adult	non_cancerous	NA	NA	FALSE	no_treatment	NA	NA	NA	peripheral blood leukocytes from rheumatoid arthritis patients and control cases
GSM1051668	GSE42861	-0.0299999	1.59907	primary cells	PBMCs	PBMCs	PBMCs	hematopoietic system	blood	peripheral blood	adult	non_cancerous	NA	NA	FALSE	no_treatment	NA	NA	NA	peripheral blood leukocytes from rheumatoid arthritis patients and control cases
GSM1051669	GSE42861	-0.0118338	1.25886	primary cells	PBMCs	PBMCs	PBMCs	hematopoietic system	blood	peripheral blood	adult	non_cancerous	NA	NA	FALSE	no_treatment	NA	NA	NA	peripheral blood leukocytes from rheumatoid arthritis patients and control cases
GSM1051670	GSE42861	-0.029093	2.07364	primary cells	PBMCs	PBMCs	PBMCs	hematopoietic system	blood	peripheral blood	adult	non_cancerous	RA	rheumatoid arthritis	FALSE	no_treatment	NA	NA	NA	peripheral blood leukocytes from rheumatoid arthritis patients and control cases
GSM1051671	GSE42861	-0.027881	2.41692	primary cells	PBMCs	PBMCs	PBMCs	hematopoietic system	blood	peripheral blood	adult	non_cancerous	NA	NA	FALSE	no_treatment	NA	NA	NA	peripheral blood leukocytes from rheumatoid arthritis patients and control cases
GSM1051672	GSE42861	-0.0268516	2.80131	primary cells	PBMCs	PBMCs	PBMCs	hematopoietic system	blood	peripheral blood	adult	non_cancerous	NA	NA	FALSE	no_treatment	NA	NA	NA	peripheral blood leukocytes from rheumatoid arthritis patients and control cases
GSM1051673	GSE42861	-0.0318816	2.37096	primary cells	PBMCs	PBMCs	PBMCs	hematopoietic system	blood	peripheral blood	adult	non_cancerous	NA	NA	FALSE	no_treatment	NA	NA	NA	peripheral blood leukocytes from rheumatoid arthritis patients and control cases
GSM1051674	GSE42861	-0.0356526	2.86925	primary cells	PBMCs	PBMCs	PBMCs	hematopoietic system	blood	peripheral blood	adult	non_cancerous	NA	NA	FALSE	no_treatment	NA	NA	NA	peripheral blood leukocytes from rheumatoid arthritis patients and control cases
GSM1051675	GSE42861	-0.0343784	3.33041	primary cells	PBMCs	PBMCs	PBMCs	hematopoietic system	blood	peripheral blood	adult	non_cancerous	NA	NA	FALSE	no_treatment	NA	NA	NA	peripheral blood leukocytes from rheumatoid arthritis patients and control cases
GSM1051676	GSE42861	-0.0338191	2.14911	primary cells	PBMCs	PBMCs	PBMCs	hematopoietic system	blood	peripheral blood	adult	non_cancerous	RA	rheumatoid arthritis	FALSE	no_treatment	NA	NA	NA	peripheral blood leukocytes from rheumatoid arthritis patients and control cases
GSM1051677	GSE42861	-0.0343895	2.59513	primary cells	PBMCs	PBMCs	PBMCs	hematopoietic system	blood	peripheral blood	adult	non_cancerous	RA	rheumatoid arthritis	FALSE	no_treatment	NA	NA	NA	peripheral blood leukocytes from rheumatoid arthritis patients and control cases
GSM1051678	GSE42861	-0.0302236	2.81138	primary cells	PBMCs	PBMCs	PBMCs	hematopoietic system	blood	peripheral blood	adult	non_cancerous	RA	rheumatoid arthritis	FALSE	no_treatment	NA	NA	NA	peripheral blood leukocytes from rheumatoid arthritis patients and control cases
GSM1051679	GSE42861	-0.0254166	2.64092	primary cells	PBMCs	PBMCs	PBMCs	hematopoietic system	blood	peripheral blood	adult	non_cancerous	RA	rheumatoid arthritis	FALSE	no_treatment	NA	NA	NA	peripheral blood leukocytes from rheumatoid arthritis patients and control cases
GSM1051680	GSE42861	-0.0483526	5.01984	primary cells	PBMCs	PBMCs	PBMCs	hematopoietic system	blood	peripheral blood	adult	non_cancerous	RA	rheumatoid arthritis	FALSE	no_treatment	NA	NA	NA	peripheral blood leukocytes from rheumatoid arthritis patients and control cases
GSM1051681	GSE42861	-0.0359886	3.09064	primary cells	PBMCs	PBMCs	PBMCs	hematopoietic system	blood	peripheral blood	adult	non_cancerous	RA	rheumatoid arthritis	FALSE	no_treatment	NA	NA	NA	peripheral blood leukocytes from rheumatoid arthritis patients and control cases
GSM1051682	GSE42861	-0.0181779	1.82557	primary cells	PBMCs	PBMCs	PBMCs	hematopoietic system	blood	peripheral blood	adult	non_cancerous	RA	rheumatoid arthritis	FALSE	no_treatment	NA	NA	NA	peripheral blood leukocytes from rheumatoid arthritis patients and control cases
GSM1051683	GSE42861	-0.0339164	2.84796	primary cells	PBMCs	PBMCs	PBMCs	hematopoietic system	blood	peripheral blood	adult	non_cancerous	RA	rheumatoid arthritis	FALSE	no_treatment	NA	NA	NA	peripheral blood leukocytes from rheumatoid arthritis patients and control cases
GSM1051684	GSE42861	-0.025924	1.92756	primary cells	PBMCs	PBMCs	PBMCs	hematopoietic system	blood	peripheral blood	adult	non_cancerous	RA	rheumatoid arthritis	FALSE	no_treatment	NA	NA	NA	peripheral blood leukocytes from rheumatoid arthritis patients and control cases
GSM1051685	GSE42861	-0.0295869	2.82771	primary cells	PBMCs	PBMCs	PBMCs	hematopoietic system	blood	peripheral blood	adult	non_cancerous	RA	rheumatoid arthritis	FALSE	no_treatment	NA	NA	NA	peripheral blood leukocytes from rheumatoid arthritis patients and control cases
GSM1051686	GSE42861	-0.0496115	4.18955	primary cells	PBMCs	PBMCs	PBMCs	hematopoietic system	blood	peripheral blood	adult	non_cancerous	RA	rheumatoid arthritis	FALSE	no_treatment	NA	NA	NA	peripheral blood leukocytes from rheumatoid arthritis patients and control cases
GSM1051687	GSE42861	-0.0403005	3.74424	primary cells	PBMCs	PBMCs	PBMCs	hematopoietic system	blood	peripheral blood	adult	non_cancerous	NA	NA	FALSE	no_treatment	NA	NA	NA	peripheral blood leukocytes from rheumatoid arthritis patients and control cases
GSM1051688	GSE42861	-0.0261621	2.73469	primary cells	PBMCs	PBMCs	PBMCs	hematopoietic system	blood	peripheral blood	adult	non_cancerous	NA	NA	FALSE	no_treatment	NA	NA	NA	peripheral blood leukocytes from rheumatoid arthritis patients and control cases
GSM1051689	GSE42861	-0.0349483	2.30632	primary cells	PBMCs	PBMCs	PBMCs	hematopoietic system	blood	peripheral blood	adult	non_cancerous	NA	NA	FALSE	no_treatment	NA	NA	NA	peripheral blood leukocytes from rheumatoid arthritis patients and control cases
GSM1051690	GSE42861	-0.0328055	2.38108	primary cells	PBMCs	PBMCs	PBMCs	hematopoietic system	blood	peripheral blood	adult	non_cancerous	NA	NA	FALSE	no_treatment	NA	NA	NA	peripheral blood leukocytes from rheumatoid arthritis patients and control cases
GSM1051691	GSE42861	-0.0301993	2.50205	primary cells	PBMCs	PBMCs	PBMCs	hematopoietic system	blood	peripheral blood	adult	non_cancerous	NA	NA	FALSE	no_treatment	NA	NA	NA	peripheral blood leukocytes from rheumatoid arthritis patients and control cases
GSM1051692	GSE42861	-0.0206874	2.47231	primary cells	PBMCs	PBMCs	PBMCs	hematopoietic system	blood	peripheral blood	adult	non_cancerous	NA	NA	FALSE	no_treatment	NA	NA	NA	peripheral blood leukocytes from rheumatoid arthritis patients and control cases
GSM1051693	GSE42861	-0.0285113	2.97592	primary cells	PBMCs	PBMCs	PBMCs	hematopoietic system	blood	peripheral blood	adult	non_cancerous	NA	NA	FALSE	no_treatment	NA	NA	NA	peripheral blood leukocytes from rheumatoid arthritis patients and control cases
GSM1051694	GSE42861	-0.0321468	2.3224	primary cells	PBMCs	PBMCs	PBMCs	hematopoietic system	blood	peripheral blood	adult	non_cancerous	RA	rheumatoid arthritis	FALSE	no_treatment	NA	NA	NA	peripheral blood leukocytes from rheumatoid arthritis patients and control cases
GSM1051695	GSE42861	-0.0179007	1.27399	primary cells	PBMCs	PBMCs	PBMCs	hematopoietic system	blood	peripheral blood	adult	non_cancerous	RA	rheumatoid arthritis	FALSE	no_treatment	NA	NA	NA	peripheral blood leukocytes from rheumatoid arthritis patients and control cases
GSM1051696	GSE42861	-0.0349268	2.99126	primary cells	PBMCs	PBMCs	PBMCs	hematopoietic system	blood	peripheral blood	adult	non_cancerous	RA	rheumatoid arthritis	FALSE	no_treatment	NA	NA	NA	peripheral blood leukocytes from rheumatoid arthritis patients and control cases
GSM1051697	GSE42861	-0.0376981	3.62955	primary cells	PBMCs	PBMCs	PBMCs	hematopoietic system	blood	peripheral blood	adult	non_cancerous	RA	rheumatoid arthritis	FALSE	no_treatment	NA	NA	NA	peripheral blood leukocytes from rheumatoid arthritis patients and control cases
GSM1051698	GSE42861	-0.0315037	2.46109	primary cells	PBMCs	PBMCs	PBMCs	hematopoietic system	blood	peripheral blood	adult	non_cancerous	RA	rheumatoid arthritis	FALSE	no_treatment	NA	NA	NA	peripheral blood leukocytes from rheumatoid arthritis patients and control cases
GSM1051699	GSE42861	-0.031527	2.28253	primary cells	PBMCs	PBMCs	PBMCs	hematopoietic system	blood	peripheral blood	adult	non_cancerous	RA	rheumatoid arthritis	FALSE	no_treatment	NA	NA	NA	peripheral blood leukocytes from rheumatoid arthritis patients and control cases
GSM1051700	GSE42861	-0.0394752	2.96162	primary cells	PBMCs	PBMCs	PBMCs	hematopoietic system	blood	peripheral blood	adult	non_cancerous	RA	rheumatoid arthritis	FALSE	no_treatment	NA	NA	NA	peripheral blood leukocytes from rheumatoid arthritis patients and control cases
GSM1051701	GSE42861	-0.0465397	3.21117	primary cells	PBMCs	PBMCs	PBMCs	hematopoietic system	blood	peripheral blood	adult	non_cancerous	RA	rheumatoid arthritis	FALSE	no_treatment	NA	NA	NA	peripheral blood leukocytes from rheumatoid arthritis patients and control cases
GSM1051702	GSE42861	-0.0354406	2.69839	primary cells	PBMCs	PBMCs	PBMCs	hematopoietic system	blood	peripheral blood	adult	non_cancerous	RA	rheumatoid arthritis	FALSE	no_treatment	NA	NA	NA	peripheral blood leukocytes from rheumatoid arthritis patients and control cases
GSM1051703	GSE42861	-0.0504153	4.22615	primary cells	PBMCs	PBMCs	PBMCs	hematopoietic system	blood	peripheral blood	adult	non_cancerous	RA	rheumatoid arthritis	FALSE	no_treatment	NA	NA	NA	peripheral blood leukocytes from rheumatoid arthritis patients and control cases
GSM1051704	GSE42861	-0.036901	3.1789	primary cells	PBMCs	PBMCs	PBMCs	hematopoietic system	blood	peripheral blood	adult	non_cancerous	RA	rheumatoid arthritis	FALSE	no_treatment	NA	NA	NA	peripheral blood leukocytes from rheumatoid arthritis patients and control cases
GSM1051705	GSE42861	-0.0279577	2.15037	primary cells	PBMCs	PBMCs	PBMCs	hematopoietic system	blood	peripheral blood	adult	non_cancerous	RA	rheumatoid arthritis	FALSE	no_treatment	NA	NA	NA	peripheral blood leukocytes from rheumatoid arthritis patients and control cases
GSM1051706	GSE42861	-0.042507	3.84441	primary cells	PBMCs	PBMCs	PBMCs	hematopoietic system	blood	peripheral blood	adult	non_cancerous	RA	rheumatoid arthritis	FALSE	no_treatment	NA	NA	NA	peripheral blood leukocytes from rheumatoid arthritis patients and control cases
GSM1051707	GSE42861	-0.0304373	2.66421	primary cells	PBMCs	PBMCs	PBMCs	hematopoietic system	blood	peripheral blood	adult	non_cancerous	RA	rheumatoid arthritis	FALSE	no_treatment	NA	NA	NA	peripheral blood leukocytes from rheumatoid arthritis patients and control cases
GSM1051708	GSE42861	-0.0355806	2.94243	primary cells	PBMCs	PBMCs	PBMCs	hematopoietic system	blood	peripheral blood	adult	non_cancerous	RA	rheumatoid arthritis	FALSE	no_treatment	NA	NA	NA	peripheral blood leukocytes from rheumatoid arthritis patients and control cases
GSM1051709	GSE42861	-0.0367529	3.42635	primary cells	PBMCs	PBMCs	PBMCs	hematopoietic system	blood	peripheral blood	adult	non_cancerous	RA	rheumatoid arthritis	FALSE	no_treatment	NA	NA	NA	peripheral blood leukocytes from rheumatoid arthritis patients and control cases
GSM1051710	GSE42861	-0.0266122	2.86973	primary cells	PBMCs	PBMCs	PBMCs	hematopoietic system	blood	peripheral blood	adult	non_cancerous	NA	NA	FALSE	no_treatment	NA	NA	NA	peripheral blood leukocytes from rheumatoid arthritis patients and control cases
GSM1051711	GSE42861	-0.0209959	1.67168	primary cells	PBMCs	PBMCs	PBMCs	hematopoietic system	blood	peripheral blood	adult	non_cancerous	RA	rheumatoid arthritis	FALSE	no_treatment	NA	NA	NA	peripheral blood leukocytes from rheumatoid arthritis patients and control cases
GSM1051712	GSE42861	-0.0157173	1.02328	primary cells	PBMCs	PBMCs	PBMCs	hematopoietic system	blood	peripheral blood	adult	non_cancerous	NA	NA	FALSE	no_treatment	NA	NA	NA	peripheral blood leukocytes from rheumatoid arthritis patients and control cases
GSM1051713	GSE42861	-0.0244602	1.56461	primary cells	PBMCs	PBMCs	PBMCs	hematopoietic system	blood	peripheral blood	adult	non_cancerous	NA	NA	FALSE	no_treatment	NA	NA	NA	peripheral blood leukocytes from rheumatoid arthritis patients and control cases
GSM1051714	GSE42861	-0.0342084	2.9028	primary cells	PBMCs	PBMCs	PBMCs	hematopoietic system	blood	peripheral blood	adult	non_cancerous	NA	NA	FALSE	no_treatment	NA	NA	NA	peripheral blood leukocytes from rheumatoid arthritis patients and control cases
GSM1051715	GSE42861	-0.0263918	2.5297	primary cells	PBMCs	PBMCs	PBMCs	hematopoietic system	blood	peripheral blood	adult	non_cancerous	NA	NA	FALSE	no_treatment	NA	NA	NA	peripheral blood leukocytes from rheumatoid arthritis patients and control cases
GSM1051716	GSE42861	-0.0283741	2.83445	primary cells	PBMCs	PBMCs	PBMCs	hematopoietic system	blood	peripheral blood	adult	non_cancerous	NA	NA	FALSE	no_treatment	NA	NA	NA	peripheral blood leukocytes from rheumatoid arthritis patients and control cases
GSM1051717	GSE42861	-0.0304881	3.12548	primary cells	PBMCs	PBMCs	PBMCs	hematopoietic system	blood	peripheral blood	adult	non_cancerous	NA	NA	FALSE	no_treatment	NA	NA	NA	peripheral blood leukocytes from rheumatoid arthritis patients and control cases
GSM1051718	GSE42861	-0.0291515	1.84955	primary cells	PBMCs	PBMCs	PBMCs	hematopoietic system	blood	peripheral blood	adult	non_cancerous	RA	rheumatoid arthritis	FALSE	no_treatment	NA	NA	NA	peripheral blood leukocytes from rheumatoid arthritis patients and control cases
GSM1051719	GSE42861	-0.0258877	2.10044	primary cells	PBMCs	PBMCs	PBMCs	hematopoietic system	blood	peripheral blood	adult	non_cancerous	RA	rheumatoid arthritis	FALSE	no_treatment	NA	NA	NA	peripheral blood leukocytes from rheumatoid arthritis patients and control cases
GSM1051720	GSE42861	-0.02148	2.24944	primary cells	PBMCs	PBMCs	PBMCs	hematopoietic system	blood	peripheral blood	adult	non_cancerous	RA	rheumatoid arthritis	FALSE	no_treatment	NA	NA	NA	peripheral blood leukocytes from rheumatoid arthritis patients and control cases
GSM1051721	GSE42861	-0.0310735	2.30112	primary cells	PBMCs	PBMCs	PBMCs	hematopoietic system	blood	peripheral blood	adult	non_cancerous	RA	rheumatoid arthritis	FALSE	no_treatment	NA	NA	NA	peripheral blood leukocytes from rheumatoid arthritis patients and control cases
GSM1051722	GSE42861	-0.0287179	2.02868	primary cells	PBMCs	PBMCs	PBMCs	hematopoietic system	blood	peripheral blood	adult	non_cancerous	RA	rheumatoid arthritis	FALSE	no_treatment	NA	NA	NA	peripheral blood leukocytes from rheumatoid arthritis patients and control cases
GSM1051723	GSE42861	-0.0274932	2.25801	primary cells	PBMCs	PBMCs	PBMCs	hematopoietic system	blood	peripheral blood	adult	non_cancerous	RA	rheumatoid arthritis	FALSE	no_treatment	NA	NA	NA	peripheral blood leukocytes from rheumatoid arthritis patients and control cases
GSM1051724	GSE42861	-0.0268293	2.06215	primary cells	PBMCs	PBMCs	PBMCs	hematopoietic system	blood	peripheral blood	adult	non_cancerous	RA	rheumatoid arthritis	FALSE	no_treatment	NA	NA	NA	peripheral blood leukocytes from rheumatoid arthritis patients and control cases
GSM1051725	GSE42861	-0.029274	3.11486	primary cells	PBMCs	PBMCs	PBMCs	hematopoietic system	blood	peripheral blood	adult	non_cancerous	RA	rheumatoid arthritis	FALSE	no_treatment	NA	NA	NA	peripheral blood leukocytes from rheumatoid arthritis patients and control cases
GSM1051726	GSE42861	-0.0158794	2.38241	primary cells	PBMCs	PBMCs	PBMCs	hematopoietic system	blood	peripheral blood	adult	non_cancerous	NA	NA	FALSE	no_treatment	NA	NA	NA	peripheral blood leukocytes from rheumatoid arthritis patients and control cases
GSM1051727	GSE42861	-0.0272071	2.82098	primary cells	PBMCs	PBMCs	PBMCs	hematopoietic system	blood	peripheral blood	adult	non_cancerous	NA	NA	FALSE	no_treatment	NA	NA	NA	peripheral blood leukocytes from rheumatoid arthritis patients and control cases
GSM1051728	GSE42861	-0.0269567	2.24259	primary cells	PBMCs	PBMCs	PBMCs	hematopoietic system	blood	peripheral blood	adult	non_cancerous	RA	rheumatoid arthritis	FALSE	no_treatment	NA	NA	NA	peripheral blood leukocytes from rheumatoid arthritis patients and control cases
GSM1051729	GSE42861	-0.0237134	1.87095	primary cells	PBMCs	PBMCs	PBMCs	hematopoietic system	blood	peripheral blood	adult	non_cancerous	RA	rheumatoid arthritis	FALSE	no_treatment	NA	NA	NA	peripheral blood leukocytes from rheumatoid arthritis patients and control cases
GSM1051730	GSE42861	-0.0359231	3.39985	primary cells	PBMCs	PBMCs	PBMCs	hematopoietic system	blood	peripheral blood	adult	non_cancerous	NA	NA	FALSE	no_treatment	NA	NA	NA	peripheral blood leukocytes from rheumatoid arthritis patients and control cases
GSM1051731	GSE42861	-0.0366893	3.53178	primary cells	PBMCs	PBMCs	PBMCs	hematopoietic system	blood	peripheral blood	adult	non_cancerous	NA	NA	FALSE	no_treatment	NA	NA	NA	peripheral blood leukocytes from rheumatoid arthritis patients and control cases
GSM1051732	GSE42861	-0.0248942	2.31587	primary cells	PBMCs	PBMCs	PBMCs	hematopoietic system	blood	peripheral blood	adult	non_cancerous	NA	NA	FALSE	no_treatment	NA	NA	NA	peripheral blood leukocytes from rheumatoid arthritis patients and control cases
GSM1051733	GSE42861	-0.04665	3.46095	primary cells	PBMCs	PBMCs	PBMCs	hematopoietic system	blood	peripheral blood	adult	non_cancerous	NA	NA	FALSE	no_treatment	NA	NA	NA	peripheral blood leukocytes from rheumatoid arthritis patients and control cases
GSM1051734	GSE42861	-0.0271292	2.29333	primary cells	PBMCs	PBMCs	PBMCs	hematopoietic system	blood	peripheral blood	adult	non_cancerous	RA	rheumatoid arthritis	FALSE	no_treatment	NA	NA	NA	peripheral blood leukocytes from rheumatoid arthritis patients and control cases
GSM1051735	GSE42861	-0.0320536	2.48536	primary cells	PBMCs	PBMCs	PBMCs	hematopoietic system	blood	peripheral blood	adult	non_cancerous	RA	rheumatoid arthritis	FALSE	no_treatment	NA	NA	NA	peripheral blood leukocytes from rheumatoid arthritis patients and control cases
GSM1051736	GSE42861	-0.0178721	1.55427	primary cells	PBMCs	PBMCs	PBMCs	hematopoietic system	blood	peripheral blood	adult	non_cancerous	RA	rheumatoid arthritis	FALSE	no_treatment	NA	NA	NA	peripheral blood leukocytes from rheumatoid arthritis patients and control cases
GSM1051737	GSE42861	-0.0267591	2.8306	primary cells	PBMCs	PBMCs	PBMCs	hematopoietic system	blood	peripheral blood	adult	non_cancerous	RA	rheumatoid arthritis	FALSE	no_treatment	NA	NA	NA	peripheral blood leukocytes from rheumatoid arthritis patients and control cases
GSM1051738	GSE42861	-0.0270431	2.17724	primary cells	PBMCs	PBMCs	PBMCs	hematopoietic system	blood	peripheral blood	adult	non_cancerous	RA	rheumatoid arthritis	FALSE	no_treatment	NA	NA	NA	peripheral blood leukocytes from rheumatoid arthritis patients and control cases
GSM1051739	GSE42861	-0.0402294	4.10984	primary cells	PBMCs	PBMCs	PBMCs	hematopoietic system	blood	peripheral blood	adult	non_cancerous	RA	rheumatoid arthritis	FALSE	no_treatment	NA	NA	NA	peripheral blood leukocytes from rheumatoid arthritis patients and control cases
GSM1051740	GSE42861	-0.0462811	3.57506	primary cells	PBMCs	PBMCs	PBMCs	hematopoietic system	blood	peripheral blood	adult	non_cancerous	RA	rheumatoid arthritis	FALSE	no_treatment	NA	NA	NA	peripheral blood leukocytes from rheumatoid arthritis patients and control cases
GSM1051741	GSE42861	-0.0308588	2.52107	primary cells	PBMCs	PBMCs	PBMCs	hematopoietic system	blood	peripheral blood	adult	non_cancerous	RA	rheumatoid arthritis	FALSE	no_treatment	NA	NA	NA	peripheral blood leukocytes from rheumatoid arthritis patients and control cases
GSM1051742	GSE42861	-0.0326018	1.8964	primary cells	PBMCs	PBMCs	PBMCs	hematopoietic system	blood	peripheral blood	adult	non_cancerous	NA	NA	FALSE	no_treatment	NA	NA	NA	peripheral blood leukocytes from rheumatoid arthritis patients and control cases
GSM1051743	GSE42861	-0.0210454	1.41616	primary cells	PBMCs	PBMCs	PBMCs	hematopoietic system	blood	peripheral blood	adult	non_cancerous	RA	rheumatoid arthritis	FALSE	no_treatment	NA	NA	NA	peripheral blood leukocytes from rheumatoid arthritis patients and control cases
GSM1051744	GSE42861	-0.0343352	2.5102	primary cells	PBMCs	PBMCs	PBMCs	hematopoietic system	blood	peripheral blood	adult	non_cancerous	NA	NA	FALSE	no_treatment	NA	NA	NA	peripheral blood leukocytes from rheumatoid arthritis patients and control cases
GSM1051745	GSE42861	-0.0522919	4.43523	primary cells	PBMCs	PBMCs	PBMCs	hematopoietic system	blood	peripheral blood	adult	non_cancerous	NA	NA	FALSE	no_treatment	NA	NA	NA	peripheral blood leukocytes from rheumatoid arthritis patients and control cases
GSM1051746	GSE42861	-0.0364515	2.91647	primary cells	PBMCs	PBMCs	PBMCs	hematopoietic system	blood	peripheral blood	adult	non_cancerous	NA	NA	FALSE	no_treatment	NA	NA	NA	peripheral blood leukocytes from rheumatoid arthritis patients and control cases
GSM1051747	GSE42861	-0.0197247	1.09182	primary cells	PBMCs	PBMCs	PBMCs	hematopoietic system	blood	peripheral blood	adult	non_cancerous	RA	rheumatoid arthritis	FALSE	no_treatment	NA	NA	NA	peripheral blood leukocytes from rheumatoid arthritis patients and control cases
GSM1051748	GSE42861	-0.0218368	1.85965	primary cells	PBMCs	PBMCs	PBMCs	hematopoietic system	blood	peripheral blood	adult	non_cancerous	RA	rheumatoid arthritis	FALSE	no_treatment	NA	NA	NA	peripheral blood leukocytes from rheumatoid arthritis patients and control cases
GSM1051749	GSE42861	-0.0259641	2.46782	primary cells	PBMCs	PBMCs	PBMCs	hematopoietic system	blood	peripheral blood	adult	non_cancerous	NA	NA	FALSE	no_treatment	NA	NA	NA	peripheral blood leukocytes from rheumatoid arthritis patients and control cases
GSM1051750	GSE42861	-0.0210554	1.86588	primary cells	PBMCs	PBMCs	PBMCs	hematopoietic system	blood	peripheral blood	adult	non_cancerous	RA	rheumatoid arthritis	FALSE	no_treatment	NA	NA	NA	peripheral blood leukocytes from rheumatoid arthritis patients and control cases
GSM1051751	GSE42861	-0.0237021	2.18525	primary cells	PBMCs	PBMCs	PBMCs	hematopoietic system	blood	peripheral blood	adult	non_cancerous	NA	NA	FALSE	no_treatment	NA	NA	NA	peripheral blood leukocytes from rheumatoid arthritis patients and control cases
GSM1051752	GSE42861	-0.0321612	3.18605	primary cells	PBMCs	PBMCs	PBMCs	hematopoietic system	blood	peripheral blood	adult	non_cancerous	NA	NA	FALSE	no_treatment	NA	NA	NA	peripheral blood leukocytes from rheumatoid arthritis patients and control cases
GSM1051753	GSE42861	-0.0336105	2.41692	primary cells	PBMCs	PBMCs	PBMCs	hematopoietic system	blood	peripheral blood	adult	non_cancerous	RA	rheumatoid arthritis	FALSE	no_treatment	NA	NA	NA	peripheral blood leukocytes from rheumatoid arthritis patients and control cases
GSM1051754	GSE42861	-0.0105787	0.689257	primary cells	PBMCs	PBMCs	PBMCs	hematopoietic system	blood	peripheral blood	adult	non_cancerous	NA	NA	FALSE	no_treatment	NA	NA	NA	peripheral blood leukocytes from rheumatoid arthritis patients and control cases
GSM1051755	GSE42861	-0.0193443	1.75949	primary cells	PBMCs	PBMCs	PBMCs	hematopoietic system	blood	peripheral blood	adult	non_cancerous	NA	NA	FALSE	no_treatment	NA	NA	NA	peripheral blood leukocytes from rheumatoid arthritis patients and control cases
GSM1051756	GSE42861	-0.038243	3.25342	primary cells	PBMCs	PBMCs	PBMCs	hematopoietic system	blood	peripheral blood	adult	non_cancerous	NA	NA	FALSE	no_treatment	NA	NA	NA	peripheral blood leukocytes from rheumatoid arthritis patients and control cases
GSM1051757	GSE42861	-0.0280077	2.54837	primary cells	PBMCs	PBMCs	PBMCs	hematopoietic system	blood	peripheral blood	adult	non_cancerous	NA	NA	FALSE	no_treatment	NA	NA	NA	peripheral blood leukocytes from rheumatoid arthritis patients and control cases
GSM1051758	GSE42861	-0.0201822	2.07693	primary cells	PBMCs	PBMCs	PBMCs	hematopoietic system	blood	peripheral blood	adult	non_cancerous	NA	NA	FALSE	no_treatment	NA	NA	NA	peripheral blood leukocytes from rheumatoid arthritis patients and control cases
GSM1051759	GSE42861	-0.0341041	2.84362	primary cells	PBMCs	PBMCs	PBMCs	hematopoietic system	blood	peripheral blood	adult	non_cancerous	NA	NA	FALSE	no_treatment	NA	NA	NA	peripheral blood leukocytes from rheumatoid arthritis patients and control cases
GSM1051760	GSE42861	-0.0239511	2.26574	primary cells	PBMCs	PBMCs	PBMCs	hematopoietic system	blood	peripheral blood	adult	non_cancerous	NA	NA	FALSE	no_treatment	NA	NA	NA	peripheral blood leukocytes from rheumatoid arthritis patients and control cases
GSM1051761	GSE42861	-0.020053	1.84799	primary cells	PBMCs	PBMCs	PBMCs	hematopoietic system	blood	peripheral blood	adult	non_cancerous	NA	NA	FALSE	no_treatment	NA	NA	NA	peripheral blood leukocytes from rheumatoid arthritis patients and control cases
GSM1051762	GSE42861	-0.0218504	1.61136	primary cells	PBMCs	PBMCs	PBMCs	hematopoietic system	blood	peripheral blood	adult	non_cancerous	NA	NA	FALSE	no_treatment	NA	NA	NA	peripheral blood leukocytes from rheumatoid arthritis patients and control cases
GSM1051763	GSE42861	-0.0410512	2.40893	primary cells	PBMCs	PBMCs	PBMCs	hematopoietic system	blood	peripheral blood	adult	non_cancerous	NA	NA	FALSE	no_treatment	NA	NA	NA	peripheral blood leukocytes from rheumatoid arthritis patients and control cases
GSM1051764	GSE42861	-0.0117103	1.40328	primary cells	PBMCs	PBMCs	PBMCs	hematopoietic system	blood	peripheral blood	adult	non_cancerous	NA	NA	FALSE	no_treatment	NA	NA	NA	peripheral blood leukocytes from rheumatoid arthritis patients and control cases
GSM1051765	GSE42861	-0.033838	2.44856	primary cells	PBMCs	PBMCs	PBMCs	hematopoietic system	blood	peripheral blood	adult	non_cancerous	NA	NA	FALSE	no_treatment	NA	NA	NA	peripheral blood leukocytes from rheumatoid arthritis patients and control cases
GSM1051766	GSE42861	-0.0284139	2.0161	primary cells	PBMCs	PBMCs	PBMCs	hematopoietic system	blood	peripheral blood	adult	non_cancerous	NA	NA	FALSE	no_treatment	NA	NA	NA	peripheral blood leukocytes from rheumatoid arthritis patients and control cases
GSM1051767	GSE42861	-0.0315374	2.40317	primary cells	PBMCs	PBMCs	PBMCs	hematopoietic system	blood	peripheral blood	adult	non_cancerous	NA	NA	FALSE	no_treatment	NA	NA	NA	peripheral blood leukocytes from rheumatoid arthritis patients and control cases
GSM1051768	GSE42861	-0.0447585	2.97889	primary cells	PBMCs	PBMCs	PBMCs	hematopoietic system	blood	peripheral blood	adult	non_cancerous	NA	NA	FALSE	no_treatment	NA	NA	NA	peripheral blood leukocytes from rheumatoid arthritis patients and control cases
GSM1051769	GSE42861	-0.028608	1.8772	primary cells	PBMCs	PBMCs	PBMCs	hematopoietic system	blood	peripheral blood	adult	non_cancerous	NA	NA	FALSE	no_treatment	NA	NA	NA	peripheral blood leukocytes from rheumatoid arthritis patients and control cases
GSM1051770	GSE42861	-0.0221335	2.19581	primary cells	PBMCs	PBMCs	PBMCs	hematopoietic system	blood	peripheral blood	adult	non_cancerous	NA	NA	FALSE	no_treatment	NA	NA	NA	peripheral blood leukocytes from rheumatoid arthritis patients and control cases
GSM1051771	GSE42861	-0.0365376	3.02802	primary cells	PBMCs	PBMCs	PBMCs	hematopoietic system	blood	peripheral blood	adult	non_cancerous	NA	NA	FALSE	no_treatment	NA	NA	NA	peripheral blood leukocytes from rheumatoid arthritis patients and control cases
GSM1051772	GSE42861	-0.0356801	2.71533	primary cells	PBMCs	PBMCs	PBMCs	hematopoietic system	blood	peripheral blood	adult	non_cancerous	NA	NA	FALSE	no_treatment	NA	NA	NA	peripheral blood leukocytes from rheumatoid arthritis patients and control cases
GSM1051773	GSE42861	-0.036137	3.16818	primary cells	PBMCs	PBMCs	PBMCs	hematopoietic system	blood	peripheral blood	adult	non_cancerous	NA	NA	FALSE	no_treatment	NA	NA	NA	peripheral blood leukocytes from rheumatoid arthritis patients and control cases
GSM1051774	GSE42861	-0.023615	3.1093	primary cells	PBMCs	PBMCs	PBMCs	hematopoietic system	blood	peripheral blood	adult	non_cancerous	NA	NA	FALSE	no_treatment	NA	NA	NA	peripheral blood leukocytes from rheumatoid arthritis patients and control cases
GSM1051775	GSE42861	-0.0469856	3.25498	primary cells	PBMCs	PBMCs	PBMCs	hematopoietic system	blood	peripheral blood	adult	non_cancerous	NA	NA	FALSE	no_treatment	NA	NA	NA	peripheral blood leukocytes from rheumatoid arthritis patients and control cases
GSM1051776	GSE42861	-0.0330716	3.15544	primary cells	PBMCs	PBMCs	PBMCs	hematopoietic system	blood	peripheral blood	adult	non_cancerous	RA	rheumatoid arthritis	FALSE	no_treatment	NA	NA	NA	peripheral blood leukocytes from rheumatoid arthritis patients and control cases
GSM1051777	GSE42861	-0.0305026	2.16462	primary cells	PBMCs	PBMCs	PBMCs	hematopoietic system	blood	peripheral blood	adult	non_cancerous	NA	NA	FALSE	no_treatment	NA	NA	NA	peripheral blood leukocytes from rheumatoid arthritis patients and control cases
GSM1051778	GSE42861	-0.0293308	2.40273	primary cells	PBMCs	PBMCs	PBMCs	hematopoietic system	blood	peripheral blood	adult	non_cancerous	RA	rheumatoid arthritis	FALSE	no_treatment	NA	NA	NA	peripheral blood leukocytes from rheumatoid arthritis patients and control cases
GSM1051779	GSE42861	-0.0321899	2.33722	primary cells	PBMCs	PBMCs	PBMCs	hematopoietic system	blood	peripheral blood	adult	non_cancerous	RA	rheumatoid arthritis	FALSE	no_treatment	NA	NA	NA	peripheral blood leukocytes from rheumatoid arthritis patients and control cases
GSM1051780	GSE42861	-0.0376054	3.92883	primary cells	PBMCs	PBMCs	PBMCs	hematopoietic system	blood	peripheral blood	adult	non_cancerous	RA	rheumatoid arthritis	FALSE	no_treatment	NA	NA	NA	peripheral blood leukocytes from rheumatoid arthritis patients and control cases
GSM1051781	GSE42861	-0.0217619	2.71533	primary cells	PBMCs	PBMCs	PBMCs	hematopoietic system	blood	peripheral blood	adult	non_cancerous	NA	NA	FALSE	no_treatment	NA	NA	NA	peripheral blood leukocytes from rheumatoid arthritis patients and control cases
GSM1051782	GSE42861	-0.0317272	1.90348	primary cells	PBMCs	PBMCs	PBMCs	hematopoietic system	blood	peripheral blood	adult	non_cancerous	NA	NA	FALSE	no_treatment	NA	NA	NA	peripheral blood leukocytes from rheumatoid arthritis patients and control cases
GSM1051783	GSE42861	-0.0264851	2.41692	primary cells	PBMCs	PBMCs	PBMCs	hematopoietic system	blood	peripheral blood	adult	non_cancerous	RA	rheumatoid arthritis	FALSE	no_treatment	NA	NA	NA	peripheral blood leukocytes from rheumatoid arthritis patients and control cases
GSM1051784	GSE42861	-0.0271655	1.71139	primary cells	PBMCs	PBMCs	PBMCs	hematopoietic system	blood	peripheral blood	adult	non_cancerous	NA	NA	FALSE	no_treatment	NA	NA	NA	peripheral blood leukocytes from rheumatoid arthritis patients and control cases
GSM1051785	GSE42861	-0.0322905	2.84844	primary cells	PBMCs	PBMCs	PBMCs	hematopoietic system	blood	peripheral blood	adult	non_cancerous	RA	rheumatoid arthritis	FALSE	no_treatment	NA	NA	NA	peripheral blood leukocytes from rheumatoid arthritis patients and control cases
GSM1051786	GSE42861	-0.0395172	2.16462	primary cells	PBMCs	PBMCs	PBMCs	hematopoietic system	blood	peripheral blood	adult	non_cancerous	NA	NA	FALSE	no_treatment	NA	NA	NA	peripheral blood leukocytes from rheumatoid arthritis patients and control cases
GSM1051787	GSE42861	-0.020166	2.0299	primary cells	PBMCs	PBMCs	PBMCs	hematopoietic system	blood	peripheral blood	adult	non_cancerous	NA	NA	FALSE	no_treatment	NA	NA	NA	peripheral blood leukocytes from rheumatoid arthritis patients and control cases
GSM1051788	GSE42861	-0.0358244	3.01309	primary cells	PBMCs	PBMCs	PBMCs	hematopoietic system	blood	peripheral blood	adult	non_cancerous	NA	NA	FALSE	no_treatment	NA	NA	NA	peripheral blood leukocytes from rheumatoid arthritis patients and control cases
GSM1051789	GSE42861	-0.02435	2.32109	primary cells	PBMCs	PBMCs	PBMCs	hematopoietic system	blood	peripheral blood	adult	non_cancerous	NA	NA	FALSE	no_treatment	NA	NA	NA	peripheral blood leukocytes from rheumatoid arthritis patients and control cases
GSM1051790	GSE42861	-0.034709	2.19243	primary cells	PBMCs	PBMCs	PBMCs	hematopoietic system	blood	peripheral blood	adult	non_cancerous	NA	NA	FALSE	no_treatment	NA	NA	NA	peripheral blood leukocytes from rheumatoid arthritis patients and control cases
GSM1051791	GSE42861	-0.0310912	2.58409	primary cells	PBMCs	PBMCs	PBMCs	hematopoietic system	blood	peripheral blood	adult	non_cancerous	NA	NA	FALSE	no_treatment	NA	NA	NA	peripheral blood leukocytes from rheumatoid arthritis patients and control cases
GSM1051792	GSE42861	-0.0254373	2.29463	primary cells	PBMCs	PBMCs	PBMCs	hematopoietic system	blood	peripheral blood	adult	non_cancerous	NA	NA	FALSE	no_treatment	NA	NA	NA	peripheral blood leukocytes from rheumatoid arthritis patients and control cases
GSM1051793	GSE42861	-0.0347613	2.77075	primary cells	PBMCs	PBMCs	PBMCs	hematopoietic system	blood	peripheral blood	adult	non_cancerous	NA	NA	FALSE	no_treatment	NA	NA	NA	peripheral blood leukocytes from rheumatoid arthritis patients and control cases
GSM1051794	GSE42861	-0.0364949	3.09215	primary cells	PBMCs	PBMCs	PBMCs	hematopoietic system	blood	peripheral blood	adult	non_cancerous	RA	rheumatoid arthritis	FALSE	no_treatment	NA	NA	NA	peripheral blood leukocytes from rheumatoid arthritis patients and control cases
GSM1051795	GSE42861	-0.0143709	1.66947	primary cells	PBMCs	PBMCs	PBMCs	hematopoietic system	blood	peripheral blood	adult	non_cancerous	RA	rheumatoid arthritis	FALSE	no_treatment	NA	NA	NA	peripheral blood leukocytes from rheumatoid arthritis patients and control cases
GSM1051796	GSE42861	-0.049778	4.10576	primary cells	PBMCs	PBMCs	PBMCs	hematopoietic system	blood	peripheral blood	adult	non_cancerous	RA	rheumatoid arthritis	FALSE	no_treatment	NA	NA	NA	peripheral blood leukocytes from rheumatoid arthritis patients and control cases
GSM1051797	GSE42861	-0.0251276	1.85304	primary cells	PBMCs	PBMCs	PBMCs	hematopoietic system	blood	peripheral blood	adult	non_cancerous	RA	rheumatoid arthritis	FALSE	no_treatment	NA	NA	NA	peripheral blood leukocytes from rheumatoid arthritis patients and control cases
GSM1051798	GSE42861	-0.0320233	2.52017	primary cells	PBMCs	PBMCs	PBMCs	hematopoietic system	blood	peripheral blood	adult	non_cancerous	RA	rheumatoid arthritis	FALSE	no_treatment	NA	NA	NA	peripheral blood leukocytes from rheumatoid arthritis patients and control cases
GSM1051799	GSE42861	-0.0199827	1.86315	primary cells	PBMCs	PBMCs	PBMCs	hematopoietic system	blood	peripheral blood	adult	non_cancerous	RA	rheumatoid arthritis	FALSE	no_treatment	NA	NA	NA	peripheral blood leukocytes from rheumatoid arthritis patients and control cases
GSM1051800	GSE42861	-0.0417519	2.98878	primary cells	PBMCs	PBMCs	PBMCs	hematopoietic system	blood	peripheral blood	adult	non_cancerous	RA	rheumatoid arthritis	FALSE	no_treatment	NA	NA	NA	peripheral blood leukocytes from rheumatoid arthritis patients and control cases
GSM1051801	GSE42861	-0.0377422	3.67509	primary cells	PBMCs	PBMCs	PBMCs	hematopoietic system	blood	peripheral blood	adult	non_cancerous	RA	rheumatoid arthritis	FALSE	no_treatment	NA	NA	NA	peripheral blood leukocytes from rheumatoid arthritis patients and control cases
GSM1051802	GSE42861	-0.0165201	1.6168	primary cells	PBMCs	PBMCs	PBMCs	hematopoietic system	blood	peripheral blood	adult	non_cancerous	NA	NA	FALSE	no_treatment	NA	NA	NA	peripheral blood leukocytes from rheumatoid arthritis patients and control cases
GSM1051803	GSE42861	-0.0340115	3.11435	primary cells	PBMCs	PBMCs	PBMCs	hematopoietic system	blood	peripheral blood	adult	non_cancerous	NA	NA	FALSE	no_treatment	NA	NA	NA	peripheral blood leukocytes from rheumatoid arthritis patients and control cases
GSM1051804	GSE42861	-0.0222316	1.19888	primary cells	PBMCs	PBMCs	PBMCs	hematopoietic system	blood	peripheral blood	adult	non_cancerous	NA	NA	FALSE	no_treatment	NA	NA	NA	peripheral blood leukocytes from rheumatoid arthritis patients and control cases
GSM1051805	GSE42861	-0.0224644	1.52241	primary cells	PBMCs	PBMCs	PBMCs	hematopoietic system	blood	peripheral blood	adult	non_cancerous	NA	NA	FALSE	no_treatment	NA	NA	NA	peripheral blood leukocytes from rheumatoid arthritis patients and control cases
GSM1051806	GSE42861	-0.0395981	2.31283	primary cells	PBMCs	PBMCs	PBMCs	hematopoietic system	blood	peripheral blood	adult	non_cancerous	NA	NA	FALSE	no_treatment	NA	NA	NA	peripheral blood leukocytes from rheumatoid arthritis patients and control cases
GSM1051807	GSE42861	-0.0533459	5.48236	primary cells	PBMCs	PBMCs	PBMCs	hematopoietic system	blood	peripheral blood	adult	non_cancerous	NA	NA	FALSE	no_treatment	NA	NA	NA	peripheral blood leukocytes from rheumatoid arthritis patients and control cases
GSM1051808	GSE42861	-0.0175129	1.23393	primary cells	PBMCs	PBMCs	PBMCs	hematopoietic system	blood	peripheral blood	adult	non_cancerous	NA	NA	FALSE	no_treatment	NA	NA	NA	peripheral blood leukocytes from rheumatoid arthritis patients and control cases
GSM1051809	GSE42861	-0.0455497	3.40673	primary cells	PBMCs	PBMCs	PBMCs	hematopoietic system	blood	peripheral blood	adult	non_cancerous	NA	NA	FALSE	no_treatment	NA	NA	NA	peripheral blood leukocytes from rheumatoid arthritis patients and control cases
GSM1051810	GSE42861	-0.0201787	1.3163	primary cells	PBMCs	PBMCs	PBMCs	hematopoietic system	blood	peripheral blood	adult	non_cancerous	NA	NA	FALSE	no_treatment	NA	NA	NA	peripheral blood leukocytes from rheumatoid arthritis patients and control cases
GSM1051811	GSE42861	-0.0205498	1.18232	primary cells	PBMCs	PBMCs	PBMCs	hematopoietic system	blood	peripheral blood	adult	non_cancerous	NA	NA	FALSE	no_treatment	NA	NA	NA	peripheral blood leukocytes from rheumatoid arthritis patients and control cases
GSM1051812	GSE42861	-0.0358642	2.53698	primary cells	PBMCs	PBMCs	PBMCs	hematopoietic system	blood	peripheral blood	adult	non_cancerous	NA	NA	FALSE	no_treatment	NA	NA	NA	peripheral blood leukocytes from rheumatoid arthritis patients and control cases
GSM1051813	GSE42861	-0.0246021	1.79257	primary cells	PBMCs	PBMCs	PBMCs	hematopoietic system	blood	peripheral blood	adult	non_cancerous	NA	NA	FALSE	no_treatment	NA	NA	NA	peripheral blood leukocytes from rheumatoid arthritis patients and control cases
GSM1051814	GSE42861	-0.0253123	1.78608	primary cells	PBMCs	PBMCs	PBMCs	hematopoietic system	blood	peripheral blood	adult	non_cancerous	NA	NA	FALSE	no_treatment	NA	NA	NA	peripheral blood leukocytes from rheumatoid arthritis patients and control cases
GSM1051815	GSE42861	-0.0370434	2.92576	primary cells	PBMCs	PBMCs	PBMCs	hematopoietic system	blood	peripheral blood	adult	non_cancerous	NA	NA	FALSE	no_treatment	NA	NA	NA	peripheral blood leukocytes from rheumatoid arthritis patients and control cases
GSM1051816	GSE42861	-0.0346205	2.69369	primary cells	PBMCs	PBMCs	PBMCs	hematopoietic system	blood	peripheral blood	adult	non_cancerous	NA	NA	FALSE	no_treatment	NA	NA	NA	peripheral blood leukocytes from rheumatoid arthritis patients and control cases
GSM1051817	GSE42861	-0.0416295	2.89646	primary cells	PBMCs	PBMCs	PBMCs	hematopoietic system	blood	peripheral blood	adult	non_cancerous	NA	NA	FALSE	no_treatment	NA	NA	NA	peripheral blood leukocytes from rheumatoid arthritis patients and control cases
GSM1051818	GSE42861	-0.0375078	2.19074	primary cells	PBMCs	PBMCs	PBMCs	hematopoietic system	blood	peripheral blood	adult	non_cancerous	RA	rheumatoid arthritis	FALSE	no_treatment	NA	NA	NA	peripheral blood leukocytes from rheumatoid arthritis patients and control cases
GSM1051819	GSE42861	-0.0211522	1.44555	primary cells	PBMCs	PBMCs	PBMCs	hematopoietic system	blood	peripheral blood	adult	non_cancerous	RA	rheumatoid arthritis	FALSE	no_treatment	NA	NA	NA	peripheral blood leukocytes from rheumatoid arthritis patients and control cases
GSM1051820	GSE42861	-0.0223921	1.14184	primary cells	PBMCs	PBMCs	PBMCs	hematopoietic system	blood	peripheral blood	adult	non_cancerous	NA	NA	FALSE	no_treatment	NA	NA	NA	peripheral blood leukocytes from rheumatoid arthritis patients and control cases
GSM1051821	GSE42861	-0.0185404	1.48565	primary cells	PBMCs	PBMCs	PBMCs	hematopoietic system	blood	peripheral blood	adult	non_cancerous	NA	NA	FALSE	no_treatment	NA	NA	NA	peripheral blood leukocytes from rheumatoid arthritis patients and control cases
GSM1051822	GSE42861	-0.0260468	1.96018	primary cells	PBMCs	PBMCs	PBMCs	hematopoietic system	blood	peripheral blood	adult	non_cancerous	NA	NA	FALSE	no_treatment	NA	NA	NA	peripheral blood leukocytes from rheumatoid arthritis patients and control cases
GSM1051823	GSE42861	-0.0238074	1.75836	primary cells	PBMCs	PBMCs	PBMCs	hematopoietic system	blood	peripheral blood	adult	non_cancerous	NA	NA	FALSE	no_treatment	NA	NA	NA	peripheral blood leukocytes from rheumatoid arthritis patients and control cases
GSM1051824	GSE42861	-0.0263579	2.12991	primary cells	PBMCs	PBMCs	PBMCs	hematopoietic system	blood	peripheral blood	adult	non_cancerous	NA	NA	FALSE	no_treatment	NA	NA	NA	peripheral blood leukocytes from rheumatoid arthritis patients and control cases
GSM1051825	GSE42861	-0.0196519	2.00882	primary cells	PBMCs	PBMCs	PBMCs	hematopoietic system	blood	peripheral blood	adult	non_cancerous	NA	NA	FALSE	no_treatment	NA	NA	NA	peripheral blood leukocytes from rheumatoid arthritis patients and control cases
GSM1051826	GSE42861	-0.023884	2.48896	primary cells	PBMCs	PBMCs	PBMCs	hematopoietic system	blood	peripheral blood	adult	non_cancerous	NA	NA	FALSE	no_treatment	NA	NA	NA	peripheral blood leukocytes from rheumatoid arthritis patients and control cases
GSM1051827	GSE42861	-0.0371017	2.73942	primary cells	PBMCs	PBMCs	PBMCs	hematopoietic system	blood	peripheral blood	adult	non_cancerous	NA	NA	FALSE	no_treatment	NA	NA	NA	peripheral blood leukocytes from rheumatoid arthritis patients and control cases
GSM1051828	GSE42861	-0.0231941	1.92994	primary cells	PBMCs	PBMCs	PBMCs	hematopoietic system	blood	peripheral blood	adult	non_cancerous	NA	NA	FALSE	no_treatment	NA	NA	NA	peripheral blood leukocytes from rheumatoid arthritis patients and control cases
GSM1051829	GSE42861	-0.0278148	1.75344	primary cells	PBMCs	PBMCs	PBMCs	hematopoietic system	blood	peripheral blood	adult	non_cancerous	RA	rheumatoid arthritis	FALSE	no_treatment	NA	NA	NA	peripheral blood leukocytes from rheumatoid arthritis patients and control cases
GSM1051830	GSE42861	-0.0268554	1.5038	primary cells	PBMCs	PBMCs	PBMCs	hematopoietic system	blood	peripheral blood	adult	non_cancerous	RA	rheumatoid arthritis	FALSE	no_treatment	NA	NA	NA	peripheral blood leukocytes from rheumatoid arthritis patients and control cases
GSM1051831	GSE42861	-0.019046	0.887258	primary cells	PBMCs	PBMCs	PBMCs	hematopoietic system	blood	peripheral blood	adult	non_cancerous	NA	NA	FALSE	no_treatment	NA	NA	NA	peripheral blood leukocytes from rheumatoid arthritis patients and control cases
GSM1051832	GSE42861	-0.0236308	2.32631	primary cells	PBMCs	PBMCs	PBMCs	hematopoietic system	blood	peripheral blood	adult	non_cancerous	NA	NA	FALSE	no_treatment	NA	NA	NA	peripheral blood leukocytes from rheumatoid arthritis patients and control cases
GSM1051833	GSE42861	-0.0272605	1.45414	primary cells	PBMCs	PBMCs	PBMCs	hematopoietic system	blood	peripheral blood	adult	non_cancerous	NA	NA	FALSE	no_treatment	NA	NA	NA	peripheral blood leukocytes from rheumatoid arthritis patients and control cases
GSM1051834	GSE42861	-0.0346736	2.31805	primary cells	PBMCs	PBMCs	PBMCs	hematopoietic system	blood	peripheral blood	adult	non_cancerous	NA	NA	FALSE	no_treatment	NA	NA	NA	peripheral blood leukocytes from rheumatoid arthritis patients and control cases
GSM1051835	GSE42861	-0.0144488	0.865053	primary cells	PBMCs	PBMCs	PBMCs	hematopoietic system	blood	peripheral blood	adult	non_cancerous	NA	NA	FALSE	no_treatment	NA	NA	NA	peripheral blood leukocytes from rheumatoid arthritis patients and control cases
GSM1051836	GSE42861	-0.0270272	1.6423	primary cells	PBMCs	PBMCs	PBMCs	hematopoietic system	blood	peripheral blood	adult	non_cancerous	NA	NA	FALSE	no_treatment	NA	NA	NA	peripheral blood leukocytes from rheumatoid arthritis patients and control cases
GSM1051837	GSE42861	-0.0303346	2.14451	primary cells	PBMCs	PBMCs	PBMCs	hematopoietic system	blood	peripheral blood	adult	non_cancerous	NA	NA	FALSE	no_treatment	NA	NA	NA	peripheral blood leukocytes from rheumatoid arthritis patients and control cases
GSM1051838	GSE42861	-0.0213863	1.37599	primary cells	PBMCs	PBMCs	PBMCs	hematopoietic system	blood	peripheral blood	adult	non_cancerous	NA	NA	FALSE	no_treatment	NA	NA	NA	peripheral blood leukocytes from rheumatoid arthritis patients and control cases
GSM1051839	GSE42861	-0.0245493	1.10054	primary cells	PBMCs	PBMCs	PBMCs	hematopoietic system	blood	peripheral blood	adult	non_cancerous	NA	NA	FALSE	no_treatment	NA	NA	NA	peripheral blood leukocytes from rheumatoid arthritis patients and control cases
GSM1051840	GSE42861	-0.0220719	1.83406	primary cells	PBMCs	PBMCs	PBMCs	hematopoietic system	blood	peripheral blood	adult	non_cancerous	NA	NA	FALSE	no_treatment	NA	NA	NA	peripheral blood leukocytes from rheumatoid arthritis patients and control cases
GSM1051841	GSE42861	-0.0300362	2.21361	primary cells	PBMCs	PBMCs	PBMCs	hematopoietic system	blood	peripheral blood	adult	non_cancerous	NA	NA	FALSE	no_treatment	NA	NA	NA	peripheral blood leukocytes from rheumatoid arthritis patients and control cases
GSM1051842	GSE42861	-0.00573294	1.4996	primary cells	PBMCs	PBMCs	PBMCs	hematopoietic system	blood	peripheral blood	adult	non_cancerous	NA	NA	FALSE	no_treatment	NA	NA	NA	peripheral blood leukocytes from rheumatoid arthritis patients and control cases
GSM1051843	GSE42861	-0.036789	2.17892	primary cells	PBMCs	PBMCs	PBMCs	hematopoietic system	blood	peripheral blood	adult	non_cancerous	NA	NA	FALSE	no_treatment	NA	NA	NA	peripheral blood leukocytes from rheumatoid arthritis patients and control cases
GSM1051844	GSE42861	-0.0280616	1.5461	primary cells	PBMCs	PBMCs	PBMCs	hematopoietic system	blood	peripheral blood	adult	non_cancerous	NA	NA	FALSE	no_treatment	NA	NA	NA	peripheral blood leukocytes from rheumatoid arthritis patients and control cases
GSM1051845	GSE42861	-0.0134254	0.697799	primary cells	PBMCs	PBMCs	PBMCs	hematopoietic system	blood	peripheral blood	adult	non_cancerous	NA	NA	FALSE	no_treatment	NA	NA	NA	peripheral blood leukocytes from rheumatoid arthritis patients and control cases
GSM1051846	GSE42861	-0.0180364	1.6621	primary cells	PBMCs	PBMCs	PBMCs	hematopoietic system	blood	peripheral blood	adult	non_cancerous	NA	NA	FALSE	no_treatment	NA	NA	NA	peripheral blood leukocytes from rheumatoid arthritis patients and control cases
GSM1051847	GSE42861	-0.0332675	1.97499	primary cells	PBMCs	PBMCs	PBMCs	hematopoietic system	blood	peripheral blood	adult	non_cancerous	NA	NA	FALSE	no_treatment	NA	NA	NA	peripheral blood leukocytes from rheumatoid arthritis patients and control cases
GSM1051848	GSE42861	-0.0151358	1.52241	primary cells	PBMCs	PBMCs	PBMCs	hematopoietic system	blood	peripheral blood	adult	non_cancerous	NA	NA	FALSE	no_treatment	NA	NA	NA	peripheral blood leukocytes from rheumatoid arthritis patients and control cases
GSM1051849	GSE42861	-0.0196532	0.796597	primary cells	PBMCs	PBMCs	PBMCs	hematopoietic system	blood	peripheral blood	adult	non_cancerous	RA	rheumatoid arthritis	FALSE	no_treatment	NA	NA	NA	peripheral blood leukocytes from rheumatoid arthritis patients and control cases
GSM1051850	GSE42861	-0.0313183	2.09217	primary cells	PBMCs	PBMCs	PBMCs	hematopoietic system	blood	peripheral blood	adult	non_cancerous	NA	NA	FALSE	no_treatment	NA	NA	NA	peripheral blood leukocytes from rheumatoid arthritis patients and control cases
GSM1051851	GSE42861	-0.0216139	0.904492	primary cells	PBMCs	PBMCs	PBMCs	hematopoietic system	blood	peripheral blood	adult	non_cancerous	NA	NA	FALSE	no_treatment	NA	NA	NA	peripheral blood leukocytes from rheumatoid arthritis patients and control cases
GSM1051852	GSE42861	-0.029641	2.55979	primary cells	PBMCs	PBMCs	PBMCs	hematopoietic system	blood	peripheral blood	adult	non_cancerous	NA	NA	FALSE	no_treatment	NA	NA	NA	peripheral blood leukocytes from rheumatoid arthritis patients and control cases
GSM1051853	GSE42861	-0.0234908	1.40226	primary cells	PBMCs	PBMCs	PBMCs	hematopoietic system	blood	peripheral blood	adult	non_cancerous	NA	NA	FALSE	no_treatment	NA	NA	NA	peripheral blood leukocytes from rheumatoid arthritis patients and control cases
GSM1051854	GSE42861	-0.0213452	1.02095	primary cells	PBMCs	PBMCs	PBMCs	hematopoietic system	blood	peripheral blood	adult	non_cancerous	NA	NA	FALSE	no_treatment	NA	NA	NA	peripheral blood leukocytes from rheumatoid arthritis patients and control cases
GSM1051855	GSE42861	-0.0306901	2.33547	primary cells	PBMCs	PBMCs	PBMCs	hematopoietic system	blood	peripheral blood	adult	non_cancerous	NA	NA	FALSE	no_treatment	NA	NA	NA	peripheral blood leukocytes from rheumatoid arthritis patients and control cases
GSM1051856	GSE42861	-0.011755	0.699513	primary cells	PBMCs	PBMCs	PBMCs	hematopoietic system	blood	peripheral blood	adult	non_cancerous	RA	rheumatoid arthritis	FALSE	no_treatment	NA	NA	NA	peripheral blood leukocytes from rheumatoid arthritis patients and control cases
GSM1051857	GSE42861	-0.00501334	0.512755	primary cells	PBMCs	PBMCs	PBMCs	hematopoietic system	blood	peripheral blood	adult	non_cancerous	NA	NA	FALSE	no_treatment	NA	NA	NA	peripheral blood leukocytes from rheumatoid arthritis patients and control cases
GSM1051858	GSE42861	-0.0148474	1.34997	primary cells	PBMCs	PBMCs	PBMCs	hematopoietic system	blood	peripheral blood	adult	non_cancerous	RA	rheumatoid arthritis	FALSE	no_treatment	NA	NA	NA	peripheral blood leukocytes from rheumatoid arthritis patients and control cases
GSM1051859	GSE42861	-0.0298002	1.84528	primary cells	PBMCs	PBMCs	PBMCs	hematopoietic system	blood	peripheral blood	adult	non_cancerous	NA	NA	FALSE	no_treatment	NA	NA	NA	peripheral blood leukocytes from rheumatoid arthritis patients and control cases
GSM1051860	GSE42861	-0.0206456	1.57677	primary cells	PBMCs	PBMCs	PBMCs	hematopoietic system	blood	peripheral blood	adult	non_cancerous	NA	NA	FALSE	no_treatment	NA	NA	NA	peripheral blood leukocytes from rheumatoid arthritis patients and control cases
GSM1051861	GSE42861	-0.0232734	2.59099	primary cells	PBMCs	PBMCs	PBMCs	hematopoietic system	blood	peripheral blood	adult	non_cancerous	RA	rheumatoid arthritis	FALSE	no_treatment	NA	NA	NA	peripheral blood leukocytes from rheumatoid arthritis patients and control cases
GSM1051862	GSE42861	-0.0337033	3.45295	primary cells	PBMCs	PBMCs	PBMCs	hematopoietic system	blood	peripheral blood	adult	non_cancerous	NA	NA	FALSE	no_treatment	NA	NA	NA	peripheral blood leukocytes from rheumatoid arthritis patients and control cases
GSM1051863	GSE42861	-0.0316059	1.82673	primary cells	PBMCs	PBMCs	PBMCs	hematopoietic system	blood	peripheral blood	adult	non_cancerous	NA	NA	FALSE	no_treatment	NA	NA	NA	peripheral blood leukocytes from rheumatoid arthritis patients and control cases
GSM1051864	GSE42861	-0.0278971	2.80323	primary cells	PBMCs	PBMCs	PBMCs	hematopoietic system	blood	peripheral blood	adult	non_cancerous	NA	NA	FALSE	no_treatment	NA	NA	NA	peripheral blood leukocytes from rheumatoid arthritis patients and control cases
GSM1051865	GSE42861	-0.0246662	2.38064	primary cells	PBMCs	PBMCs	PBMCs	hematopoietic system	blood	peripheral blood	adult	non_cancerous	NA	NA	FALSE	no_treatment	NA	NA	NA	peripheral blood leukocytes from rheumatoid arthritis patients and control cases
GSM1051866	GSE42861	-0.0376116	3.01358	primary cells	PBMCs	PBMCs	PBMCs	hematopoietic system	blood	peripheral blood	adult	non_cancerous	RA	rheumatoid arthritis	FALSE	no_treatment	NA	NA	NA	peripheral blood leukocytes from rheumatoid arthritis patients and control cases
GSM1051867	GSE42861	-0.0417077	3.47164	primary cells	PBMCs	PBMCs	PBMCs	hematopoietic system	blood	peripheral blood	adult	non_cancerous	RA	rheumatoid arthritis	FALSE	no_treatment	NA	NA	NA	peripheral blood leukocytes from rheumatoid arthritis patients and control cases
GSM1051868	GSE42861	-0.0314321	2.24687	primary cells	PBMCs	PBMCs	PBMCs	hematopoietic system	blood	peripheral blood	adult	non_cancerous	RA	rheumatoid arthritis	FALSE	no_treatment	NA	NA	NA	peripheral blood leukocytes from rheumatoid arthritis patients and control cases
GSM1051869	GSE42861	-0.0443704	3.44443	primary cells	PBMCs	PBMCs	PBMCs	hematopoietic system	blood	peripheral blood	adult	non_cancerous	RA	rheumatoid arthritis	FALSE	no_treatment	NA	NA	NA	peripheral blood leukocytes from rheumatoid arthritis patients and control cases
GSM1051870	GSE42861	-0.0269046	2.31979	primary cells	PBMCs	PBMCs	PBMCs	hematopoietic system	blood	peripheral blood	adult	non_cancerous	RA	rheumatoid arthritis	FALSE	no_treatment	NA	NA	NA	peripheral blood leukocytes from rheumatoid arthritis patients and control cases
GSM1051871	GSE42861	-0.0336012	2.49799	primary cells	PBMCs	PBMCs	PBMCs	hematopoietic system	blood	peripheral blood	adult	non_cancerous	RA	rheumatoid arthritis	FALSE	no_treatment	NA	NA	NA	peripheral blood leukocytes from rheumatoid arthritis patients and control cases
GSM1051872	GSE42861	-0.0285541	2.65721	primary cells	PBMCs	PBMCs	PBMCs	hematopoietic system	blood	peripheral blood	adult	non_cancerous	RA	rheumatoid arthritis	FALSE	no_treatment	NA	NA	NA	peripheral blood leukocytes from rheumatoid arthritis patients and control cases
GSM1051873	GSE42861	-0.0313966	2.44901	primary cells	PBMCs	PBMCs	PBMCs	hematopoietic system	blood	peripheral blood	adult	non_cancerous	NA	NA	FALSE	no_treatment	NA	NA	NA	peripheral blood leukocytes from rheumatoid arthritis patients and control cases
GSM1051874	GSE42861	-0.0265692	1.58072	primary cells	PBMCs	PBMCs	PBMCs	hematopoietic system	blood	peripheral blood	adult	non_cancerous	NA	NA	FALSE	no_treatment	NA	NA	NA	peripheral blood leukocytes from rheumatoid arthritis patients and control cases
GSM1051875	GSE42861	-0.0227733	1.00445	primary cells	PBMCs	PBMCs	PBMCs	hematopoietic system	blood	peripheral blood	adult	non_cancerous	RA	rheumatoid arthritis	FALSE	no_treatment	NA	NA	NA	peripheral blood leukocytes from rheumatoid arthritis patients and control cases
GSM1051876	GSE42861	-0.0314231	2.58409	primary cells	PBMCs	PBMCs	PBMCs	hematopoietic system	blood	peripheral blood	adult	non_cancerous	NA	NA	FALSE	no_treatment	NA	NA	NA	peripheral blood leukocytes from rheumatoid arthritis patients and control cases
GSM1051877	GSE42861	-0.0374146	3.27518	primary cells	PBMCs	PBMCs	PBMCs	hematopoietic system	blood	peripheral blood	adult	non_cancerous	RA	rheumatoid arthritis	FALSE	no_treatment	NA	NA	NA	peripheral blood leukocytes from rheumatoid arthritis patients and control cases
GSM1051878	GSE42861	-0.0578337	4.98112	primary cells	PBMCs	PBMCs	PBMCs	hematopoietic system	blood	peripheral blood	adult	non_cancerous	RA	rheumatoid arthritis	FALSE	no_treatment	NA	NA	NA	peripheral blood leukocytes from rheumatoid arthritis patients and control cases
GSM1051879	GSE42861	-0.0365977	2.69933	primary cells	PBMCs	PBMCs	PBMCs	hematopoietic system	blood	peripheral blood	adult	non_cancerous	RA	rheumatoid arthritis	FALSE	no_treatment	NA	NA	NA	peripheral blood leukocytes from rheumatoid arthritis patients and control cases
GSM1051880	GSE42861	-0.0457349	3.37715	primary cells	PBMCs	PBMCs	PBMCs	hematopoietic system	blood	peripheral blood	adult	non_cancerous	RA	rheumatoid arthritis	FALSE	no_treatment	NA	NA	NA	peripheral blood leukocytes from rheumatoid arthritis patients and control cases
GSM1051881	GSE42861	-0.0409047	3.26015	primary cells	PBMCs	PBMCs	PBMCs	hematopoietic system	blood	peripheral blood	adult	non_cancerous	RA	rheumatoid arthritis	FALSE	no_treatment	NA	NA	NA	peripheral blood leukocytes from rheumatoid arthritis patients and control cases
GSM1051882	GSE42861	-0.0437058	4.42978	primary cells	PBMCs	PBMCs	PBMCs	hematopoietic system	blood	peripheral blood	adult	non_cancerous	RA	rheumatoid arthritis	FALSE	no_treatment	NA	NA	NA	peripheral blood leukocytes from rheumatoid arthritis patients and control cases
GSM1051883	GSE42861	-0.017747	1.77656	primary cells	PBMCs	PBMCs	PBMCs	hematopoietic system	blood	peripheral blood	adult	non_cancerous	NA	NA	FALSE	no_treatment	NA	NA	NA	peripheral blood leukocytes from rheumatoid arthritis patients and control cases
GSM1051884	GSE42861	-0.0303266	2.26703	primary cells	PBMCs	PBMCs	PBMCs	hematopoietic system	blood	peripheral blood	adult	non_cancerous	NA	NA	FALSE	no_treatment	NA	NA	NA	peripheral blood leukocytes from rheumatoid arthritis patients and control cases
GSM1051885	GSE42861	-0.0300614	3.07002	primary cells	PBMCs	PBMCs	PBMCs	hematopoietic system	blood	peripheral blood	adult	non_cancerous	RA	rheumatoid arthritis	FALSE	no_treatment	NA	NA	NA	peripheral blood leukocytes from rheumatoid arthritis patients and control cases
GSM1051886	GSE42861	-0.0273654	1.77694	primary cells	PBMCs	PBMCs	PBMCs	hematopoietic system	blood	peripheral blood	adult	non_cancerous	RA	rheumatoid arthritis	FALSE	no_treatment	NA	NA	NA	peripheral blood leukocytes from rheumatoid arthritis patients and control cases
GSM1051887	GSE42861	-0.0132996	1.49681	primary cells	PBMCs	PBMCs	PBMCs	hematopoietic system	blood	peripheral blood	adult	non_cancerous	RA	rheumatoid arthritis	FALSE	no_treatment	NA	NA	NA	peripheral blood leukocytes from rheumatoid arthritis patients and control cases
GSM1051888	GSE42861	-0.03167	2.20343	primary cells	PBMCs	PBMCs	PBMCs	hematopoietic system	blood	peripheral blood	adult	non_cancerous	RA	rheumatoid arthritis	FALSE	no_treatment	NA	NA	NA	peripheral blood leukocytes from rheumatoid arthritis patients and control cases
GSM1051889	GSE42861	-0.0363812	2.84651	primary cells	PBMCs	PBMCs	PBMCs	hematopoietic system	blood	peripheral blood	adult	non_cancerous	RA	rheumatoid arthritis	FALSE	no_treatment	NA	NA	NA	peripheral blood leukocytes from rheumatoid arthritis patients and control cases
GSM1051890	GSE42861	-0.0212754	1.67168	primary cells	PBMCs	PBMCs	PBMCs	hematopoietic system	blood	peripheral blood	adult	non_cancerous	RA	rheumatoid arthritis	FALSE	no_treatment	NA	NA	NA	peripheral blood leukocytes from rheumatoid arthritis patients and control cases
GSM1051891	GSE42861	-0.0269632	2.13032	primary cells	PBMCs	PBMCs	PBMCs	hematopoietic system	blood	peripheral blood	adult	non_cancerous	RA	rheumatoid arthritis	FALSE	no_treatment	NA	NA	NA	peripheral blood leukocytes from rheumatoid arthritis patients and control cases
GSM1051892	GSE42861	-0.0373325	3.62189	primary cells	PBMCs	PBMCs	PBMCs	hematopoietic system	blood	peripheral blood	adult	non_cancerous	RA	rheumatoid arthritis	FALSE	no_treatment	NA	NA	NA	peripheral blood leukocytes from rheumatoid arthritis patients and control cases
GSM1051893	GSE42861	-0.0305272	2.2942	primary cells	PBMCs	PBMCs	PBMCs	hematopoietic system	blood	peripheral blood	adult	non_cancerous	RA	rheumatoid arthritis	FALSE	no_treatment	NA	NA	NA	peripheral blood leukocytes from rheumatoid arthritis patients and control cases
GSM1051894	GSE42861	-0.0374282	2.42759	primary cells	PBMCs	PBMCs	PBMCs	hematopoietic system	blood	peripheral blood	adult	non_cancerous	RA	rheumatoid arthritis	FALSE	no_treatment	NA	NA	NA	peripheral blood leukocytes from rheumatoid arthritis patients and control cases
GSM1051895	GSE42861	-0.0298886	2.31153	primary cells	PBMCs	PBMCs	PBMCs	hematopoietic system	blood	peripheral blood	adult	non_cancerous	RA	rheumatoid arthritis	FALSE	no_treatment	NA	NA	NA	peripheral blood leukocytes from rheumatoid arthritis patients and control cases
GSM1051896	GSE42861	-0.0188887	1.60919	primary cells	PBMCs	PBMCs	PBMCs	hematopoietic system	blood	peripheral blood	adult	non_cancerous	RA	rheumatoid arthritis	FALSE	no_treatment	NA	NA	NA	peripheral blood leukocytes from rheumatoid arthritis patients and control cases
GSM1051897	GSE42861	-0.0289577	2.55751	primary cells	PBMCs	PBMCs	PBMCs	hematopoietic system	blood	peripheral blood	adult	non_cancerous	RA	rheumatoid arthritis	FALSE	no_treatment	NA	NA	NA	peripheral blood leukocytes from rheumatoid arthritis patients and control cases
GSM1051898	GSE42861	-0.0352813	2.97296	primary cells	PBMCs	PBMCs	PBMCs	hematopoietic system	blood	peripheral blood	adult	non_cancerous	RA	rheumatoid arthritis	FALSE	no_treatment	NA	NA	NA	peripheral blood leukocytes from rheumatoid arthritis patients and control cases
GSM1051899	GSE42861	-0.0225125	1.79754	primary cells	PBMCs	PBMCs	PBMCs	hematopoietic system	blood	peripheral blood	adult	non_cancerous	RA	rheumatoid arthritis	FALSE	no_treatment	NA	NA	NA	peripheral blood leukocytes from rheumatoid arthritis patients and control cases
GSM1051900	GSE42861	-0.0247575	1.38539	primary cells	PBMCs	PBMCs	PBMCs	hematopoietic system	blood	peripheral blood	adult	non_cancerous	RA	rheumatoid arthritis	FALSE	no_treatment	NA	NA	NA	peripheral blood leukocytes from rheumatoid arthritis patients and control cases
GSM1051901	GSE42861	-0.024817	1.90308	primary cells	PBMCs	PBMCs	PBMCs	hematopoietic system	blood	peripheral blood	adult	non_cancerous	NA	NA	FALSE	no_treatment	NA	NA	NA	peripheral blood leukocytes from rheumatoid arthritis patients and control cases
GSM1051902	GSE42861	-0.0291941	2.16672	primary cells	PBMCs	PBMCs	PBMCs	hematopoietic system	blood	peripheral blood	adult	non_cancerous	NA	NA	FALSE	no_treatment	NA	NA	NA	peripheral blood leukocytes from rheumatoid arthritis patients and control cases
GSM1051903	GSE42861	-0.0398254	3.07504	primary cells	PBMCs	PBMCs	PBMCs	hematopoietic system	blood	peripheral blood	adult	non_cancerous	NA	NA	FALSE	no_treatment	NA	NA	NA	peripheral blood leukocytes from rheumatoid arthritis patients and control cases
GSM1051904	GSE42861	-0.0318055	2.77171	primary cells	PBMCs	PBMCs	PBMCs	hematopoietic system	blood	peripheral blood	adult	non_cancerous	NA	NA	FALSE	no_treatment	NA	NA	NA	peripheral blood leukocytes from rheumatoid arthritis patients and control cases
GSM1051905	GSE42861	-0.0313647	2.88332	primary cells	PBMCs	PBMCs	PBMCs	hematopoietic system	blood	peripheral blood	adult	non_cancerous	NA	NA	FALSE	no_treatment	NA	NA	NA	peripheral blood leukocytes from rheumatoid arthritis patients and control cases
GSM1051906	GSE42861	-0.0294773	1.8964	primary cells	PBMCs	PBMCs	PBMCs	hematopoietic system	blood	peripheral blood	adult	non_cancerous	NA	NA	FALSE	no_treatment	NA	NA	NA	peripheral blood leukocytes from rheumatoid arthritis patients and control cases
GSM1051907	GSE42861	-0.0321959	2.7698	primary cells	PBMCs	PBMCs	PBMCs	hematopoietic system	blood	peripheral blood	adult	non_cancerous	NA	NA	FALSE	no_treatment	NA	NA	NA	peripheral blood leukocytes from rheumatoid arthritis patients and control cases
GSM1051908	GSE42861	-0.0276587	1.58467	primary cells	PBMCs	PBMCs	PBMCs	hematopoietic system	blood	peripheral blood	adult	non_cancerous	RA	rheumatoid arthritis	FALSE	no_treatment	NA	NA	NA	peripheral blood leukocytes from rheumatoid arthritis patients and control cases
GSM1051909	GSE42861	-0.0249719	1.95579	primary cells	PBMCs	PBMCs	PBMCs	hematopoietic system	blood	peripheral blood	adult	non_cancerous	RA	rheumatoid arthritis	FALSE	no_treatment	NA	NA	NA	peripheral blood leukocytes from rheumatoid arthritis patients and control cases
GSM1051910	GSE42861	-0.0297828	2.43472	primary cells	PBMCs	PBMCs	PBMCs	hematopoietic system	blood	peripheral blood	adult	non_cancerous	RA	rheumatoid arthritis	FALSE	no_treatment	NA	NA	NA	peripheral blood leukocytes from rheumatoid arthritis patients and control cases
GSM1051911	GSE42861	-0.0234492	2.33896	primary cells	PBMCs	PBMCs	PBMCs	hematopoietic system	blood	peripheral blood	adult	non_cancerous	RA	rheumatoid arthritis	FALSE	no_treatment	NA	NA	NA	peripheral blood leukocytes from rheumatoid arthritis patients and control cases
GSM1051912	GSE42861	-0.0362775	3.85907	primary cells	PBMCs	PBMCs	PBMCs	hematopoietic system	blood	peripheral blood	adult	non_cancerous	RA	rheumatoid arthritis	FALSE	no_treatment	NA	NA	NA	peripheral blood leukocytes from rheumatoid arthritis patients and control cases
GSM1051913	GSE42861	-0.0303616	1.49087	primary cells	PBMCs	PBMCs	PBMCs	hematopoietic system	blood	peripheral blood	adult	non_cancerous	RA	rheumatoid arthritis	FALSE	no_treatment	NA	NA	NA	peripheral blood leukocytes from rheumatoid arthritis patients and control cases
GSM1051914	GSE42861	-0.0332305	2.4593	primary cells	PBMCs	PBMCs	PBMCs	hematopoietic system	blood	peripheral blood	adult	non_cancerous	RA	rheumatoid arthritis	FALSE	no_treatment	NA	NA	NA	peripheral blood leukocytes from rheumatoid arthritis patients and control cases
GSM1051915	GSE42861	-0.031378	3.11789	primary cells	PBMCs	PBMCs	PBMCs	hematopoietic system	blood	peripheral blood	adult	non_cancerous	RA	rheumatoid arthritis	FALSE	no_treatment	NA	NA	NA	peripheral blood leukocytes from rheumatoid arthritis patients and control cases
GSM1051916	GSE42861	-0.0283443	2.16714	primary cells	PBMCs	PBMCs	PBMCs	hematopoietic system	blood	peripheral blood	adult	non_cancerous	RA	rheumatoid arthritis	FALSE	no_treatment	NA	NA	NA	peripheral blood leukocytes from rheumatoid arthritis patients and control cases
GSM1051917	GSE42861	-0.0180217	1.88032	primary cells	PBMCs	PBMCs	PBMCs	hematopoietic system	blood	peripheral blood	adult	non_cancerous	RA	rheumatoid arthritis	FALSE	no_treatment	NA	NA	NA	peripheral blood leukocytes from rheumatoid arthritis patients and control cases
GSM1051918	GSE42861	-0.0165408	1.60376	primary cells	PBMCs	PBMCs	PBMCs	hematopoietic system	blood	peripheral blood	adult	non_cancerous	RA	rheumatoid arthritis	FALSE	no_treatment	NA	NA	NA	peripheral blood leukocytes from rheumatoid arthritis patients and control cases
GSM1051919	GSE42861	-0.0337233	2.58731	primary cells	PBMCs	PBMCs	PBMCs	hematopoietic system	blood	peripheral blood	adult	non_cancerous	RA	rheumatoid arthritis	FALSE	no_treatment	NA	NA	NA	peripheral blood leukocytes from rheumatoid arthritis patients and control cases
GSM1051920	GSE42861	-0.0377023	2.75886	primary cells	PBMCs	PBMCs	PBMCs	hematopoietic system	blood	peripheral blood	adult	non_cancerous	RA	rheumatoid arthritis	FALSE	no_treatment	NA	NA	NA	peripheral blood leukocytes from rheumatoid arthritis patients and control cases
GSM1051921	GSE42861	-0.0266369	2.74652	primary cells	PBMCs	PBMCs	PBMCs	hematopoietic system	blood	peripheral blood	adult	non_cancerous	RA	rheumatoid arthritis	FALSE	no_treatment	NA	NA	NA	peripheral blood leukocytes from rheumatoid arthritis patients and control cases
GSM1051922	GSE42861	-0.0301591	1.54681	primary cells	PBMCs	PBMCs	PBMCs	hematopoietic system	blood	peripheral blood	adult	non_cancerous	RA	rheumatoid arthritis	FALSE	no_treatment	NA	NA	NA	peripheral blood leukocytes from rheumatoid arthritis patients and control cases
GSM1051923	GSE42861	-0.0205363	1.97619	primary cells	PBMCs	PBMCs	PBMCs	hematopoietic system	blood	peripheral blood	adult	non_cancerous	NA	NA	FALSE	no_treatment	NA	NA	NA	peripheral blood leukocytes from rheumatoid arthritis patients and control cases
GSM1051924	GSE42861	-0.0333467	2.45303	primary cells	PBMCs	PBMCs	PBMCs	hematopoietic system	blood	peripheral blood	adult	non_cancerous	NA	NA	FALSE	no_treatment	NA	NA	NA	peripheral blood leukocytes from rheumatoid arthritis patients and control cases
GSM1051925	GSE42861	-0.0293311	2.21829	primary cells	PBMCs	PBMCs	PBMCs	hematopoietic system	blood	peripheral blood	adult	non_cancerous	NA	NA	FALSE	no_treatment	NA	NA	NA	peripheral blood leukocytes from rheumatoid arthritis patients and control cases
GSM1051926	GSE42861	-0.0238817	1.7899	primary cells	PBMCs	PBMCs	PBMCs	hematopoietic system	blood	peripheral blood	adult	non_cancerous	NA	NA	FALSE	no_treatment	NA	NA	NA	peripheral blood leukocytes from rheumatoid arthritis patients and control cases
GSM1051927	GSE42861	-0.0177322	1.38809	primary cells	PBMCs	PBMCs	PBMCs	hematopoietic system	blood	peripheral blood	adult	non_cancerous	NA	NA	FALSE	no_treatment	NA	NA	NA	peripheral blood leukocytes from rheumatoid arthritis patients and control cases
GSM1051928	GSE42861	-0.015696	1.78189	primary cells	PBMCs	PBMCs	PBMCs	hematopoietic system	blood	peripheral blood	adult	non_cancerous	NA	NA	FALSE	no_treatment	NA	NA	NA	peripheral blood leukocytes from rheumatoid arthritis patients and control cases
GSM1051929	GSE42861	-0.0176857	2.08598	primary cells	PBMCs	PBMCs	PBMCs	hematopoietic system	blood	peripheral blood	adult	non_cancerous	NA	NA	FALSE	no_treatment	NA	NA	NA	peripheral blood leukocytes from rheumatoid arthritis patients and control cases
GSM1051930	GSE42861	-0.030346	2.15707	primary cells	PBMCs	PBMCs	PBMCs	hematopoietic system	blood	peripheral blood	adult	non_cancerous	RA	rheumatoid arthritis	FALSE	no_treatment	NA	NA	NA	peripheral blood leukocytes from rheumatoid arthritis patients and control cases
GSM1051931	GSE42861	-0.026514	1.63317	primary cells	PBMCs	PBMCs	PBMCs	hematopoietic system	blood	peripheral blood	adult	non_cancerous	RA	rheumatoid arthritis	FALSE	no_treatment	NA	NA	NA	peripheral blood leukocytes from rheumatoid arthritis patients and control cases
GSM1051932	GSE42861	-0.0453339	3.24309	primary cells	PBMCs	PBMCs	PBMCs	hematopoietic system	blood	peripheral blood	adult	non_cancerous	RA	rheumatoid arthritis	FALSE	no_treatment	NA	NA	NA	peripheral blood leukocytes from rheumatoid arthritis patients and control cases
GSM1051933	GSE42861	-0.0275382	1.95579	primary cells	PBMCs	PBMCs	PBMCs	hematopoietic system	blood	peripheral blood	adult	non_cancerous	RA	rheumatoid arthritis	FALSE	no_treatment	NA	NA	NA	peripheral blood leukocytes from rheumatoid arthritis patients and control cases
GSM1051934	GSE42861	-0.0332911	2.20386	primary cells	PBMCs	PBMCs	PBMCs	hematopoietic system	blood	peripheral blood	adult	non_cancerous	RA	rheumatoid arthritis	FALSE	no_treatment	NA	NA	NA	peripheral blood leukocytes from rheumatoid arthritis patients and control cases
GSM1051935	GSE42861	-0.0266904	1.99428	primary cells	PBMCs	PBMCs	PBMCs	hematopoietic system	blood	peripheral blood	adult	non_cancerous	RA	rheumatoid arthritis	FALSE	no_treatment	NA	NA	NA	peripheral blood leukocytes from rheumatoid arthritis patients and control cases
GSM1051936	GSE42861	-0.0371838	3.32936	primary cells	PBMCs	PBMCs	PBMCs	hematopoietic system	blood	peripheral blood	adult	non_cancerous	RA	rheumatoid arthritis	FALSE	no_treatment	NA	NA	NA	peripheral blood leukocytes from rheumatoid arthritis patients and control cases
GSM1051937	GSE42861	-0.0259176	1.99026	primary cells	PBMCs	PBMCs	PBMCs	hematopoietic system	blood	peripheral blood	adult	non_cancerous	RA	rheumatoid arthritis	FALSE	no_treatment	NA	NA	NA	peripheral blood leukocytes from rheumatoid arthritis patients and control cases
GSM1051938	GSE42861	-0.0217246	1.56176	primary cells	PBMCs	PBMCs	PBMCs	hematopoietic system	blood	peripheral blood	adult	non_cancerous	RA	rheumatoid arthritis	FALSE	no_treatment	NA	NA	NA	peripheral blood leukocytes from rheumatoid arthritis patients and control cases
GSM1051939	GSE42861	-0.0202348	1.98744	primary cells	PBMCs	PBMCs	PBMCs	hematopoietic system	blood	peripheral blood	adult	non_cancerous	RA	rheumatoid arthritis	FALSE	no_treatment	NA	NA	NA	peripheral blood leukocytes from rheumatoid arthritis patients and control cases
GSM1051940	GSE42861	-0.018951	1.91412	primary cells	PBMCs	PBMCs	PBMCs	hematopoietic system	blood	peripheral blood	adult	non_cancerous	RA	rheumatoid arthritis	FALSE	no_treatment	NA	NA	NA	peripheral blood leukocytes from rheumatoid arthritis patients and control cases
GSM1051941	GSE42861	-0.0492733	3.61043	primary cells	PBMCs	PBMCs	PBMCs	hematopoietic system	blood	peripheral blood	adult	non_cancerous	RA	rheumatoid arthritis	FALSE	no_treatment	NA	NA	NA	peripheral blood leukocytes from rheumatoid arthritis patients and control cases
GSM1051942	GSE42861	-0.0268906	2.22084	primary cells	PBMCs	PBMCs	PBMCs	hematopoietic system	blood	peripheral blood	adult	non_cancerous	RA	rheumatoid arthritis	FALSE	no_treatment	NA	NA	NA	peripheral blood leukocytes from rheumatoid arthritis patients and control cases
GSM1051943	GSE42861	-0.0222876	2.90475	primary cells	PBMCs	PBMCs	PBMCs	hematopoietic system	blood	peripheral blood	adult	non_cancerous	RA	rheumatoid arthritis	FALSE	no_treatment	NA	NA	NA	peripheral blood leukocytes from rheumatoid arthritis patients and control cases
GSM1051944	GSE42861	-0.0219358	1.79142	primary cells	PBMCs	PBMCs	PBMCs	hematopoietic system	blood	peripheral blood	adult	non_cancerous	RA	rheumatoid arthritis	FALSE	no_treatment	NA	NA	NA	peripheral blood leukocytes from rheumatoid arthritis patients and control cases
GSM1051945	GSE42861	-0.0189942	1.52065	primary cells	PBMCs	PBMCs	PBMCs	hematopoietic system	blood	peripheral blood	adult	non_cancerous	RA	rheumatoid arthritis	FALSE	no_treatment	NA	NA	NA	peripheral blood leukocytes from rheumatoid arthritis patients and control cases
GSM1051946	GSE42861	-0.0237388	1.77086	primary cells	PBMCs	PBMCs	PBMCs	hematopoietic system	blood	peripheral blood	adult	non_cancerous	RA	rheumatoid arthritis	FALSE	no_treatment	NA	NA	NA	peripheral blood leukocytes from rheumatoid arthritis patients and control cases
GSM1051947	GSE42861	-0.0213122	1.61209	primary cells	PBMCs	PBMCs	PBMCs	hematopoietic system	blood	peripheral blood	adult	non_cancerous	RA	rheumatoid arthritis	FALSE	no_treatment	NA	NA	NA	peripheral blood leukocytes from rheumatoid arthritis patients and control cases
GSM1051948	GSE42861	-0.0249671	1.2993	primary cells	PBMCs	PBMCs	PBMCs	hematopoietic system	blood	peripheral blood	adult	non_cancerous	RA	rheumatoid arthritis	FALSE	no_treatment	NA	NA	NA	peripheral blood leukocytes from rheumatoid arthritis patients and control cases
GSM1051949	GSE42861	-0.0341221	2.48356	primary cells	PBMCs	PBMCs	PBMCs	hematopoietic system	blood	peripheral blood	adult	non_cancerous	NA	NA	FALSE	no_treatment	NA	NA	NA	peripheral blood leukocytes from rheumatoid arthritis patients and control cases
GSM1051950	GSE42861	-0.0260189	1.6034	primary cells	PBMCs	PBMCs	PBMCs	hematopoietic system	blood	peripheral blood	adult	non_cancerous	NA	NA	FALSE	no_treatment	NA	NA	NA	peripheral blood leukocytes from rheumatoid arthritis patients and control cases
GSM1051951	GSE42861	-0.0325374	3.60225	primary cells	PBMCs	PBMCs	PBMCs	hematopoietic system	blood	peripheral blood	adult	non_cancerous	NA	NA	FALSE	no_treatment	NA	NA	NA	peripheral blood leukocytes from rheumatoid arthritis patients and control cases
GSM1051952	GSE42861	-0.019858	2.29809	primary cells	PBMCs	PBMCs	PBMCs	hematopoietic system	blood	peripheral blood	adult	non_cancerous	NA	NA	FALSE	no_treatment	NA	NA	NA	peripheral blood leukocytes from rheumatoid arthritis patients and control cases
GSM1051953	GSE42861	-0.0386674	4.56972	primary cells	PBMCs	PBMCs	PBMCs	hematopoietic system	blood	peripheral blood	adult	non_cancerous	NA	NA	FALSE	no_treatment	NA	NA	NA	peripheral blood leukocytes from rheumatoid arthritis patients and control cases
GSM1051954	GSE42861	-0.0295963	2.42937	primary cells	PBMCs	PBMCs	PBMCs	hematopoietic system	blood	peripheral blood	adult	non_cancerous	NA	NA	FALSE	no_treatment	NA	NA	NA	peripheral blood leukocytes from rheumatoid arthritis patients and control cases
GSM1051955	GSE42861	-0.027474	1.72597	primary cells	PBMCs	PBMCs	PBMCs	hematopoietic system	blood	peripheral blood	adult	non_cancerous	NA	NA	FALSE	no_treatment	NA	NA	NA	peripheral blood leukocytes from rheumatoid arthritis patients and control cases
GSM1051956	GSE42861	-0.0209429	1.48287	primary cells	PBMCs	PBMCs	PBMCs	hematopoietic system	blood	peripheral blood	adult	non_cancerous	RA	rheumatoid arthritis	FALSE	no_treatment	NA	NA	NA	peripheral blood leukocytes from rheumatoid arthritis patients and control cases
GSM1051957	GSE42861	-0.0115	0.880733	primary cells	PBMCs	PBMCs	PBMCs	hematopoietic system	blood	peripheral blood	adult	non_cancerous	RA	rheumatoid arthritis	FALSE	no_treatment	NA	NA	NA	peripheral blood leukocytes from rheumatoid arthritis patients and control cases
GSM1051958	GSE42861	-0.0375942	4.21551	primary cells	PBMCs	PBMCs	PBMCs	hematopoietic system	blood	peripheral blood	adult	non_cancerous	RA	rheumatoid arthritis	FALSE	no_treatment	NA	NA	NA	peripheral blood leukocytes from rheumatoid arthritis patients and control cases
GSM1051959	GSE42861	-0.0239596	2.41914	primary cells	PBMCs	PBMCs	PBMCs	hematopoietic system	blood	peripheral blood	adult	non_cancerous	RA	rheumatoid arthritis	FALSE	no_treatment	NA	NA	NA	peripheral blood leukocytes from rheumatoid arthritis patients and control cases
GSM1051960	GSE42861	-0.0435759	3.61261	primary cells	PBMCs	PBMCs	PBMCs	hematopoietic system	blood	peripheral blood	adult	non_cancerous	RA	rheumatoid arthritis	FALSE	no_treatment	NA	NA	NA	peripheral blood leukocytes from rheumatoid arthritis patients and control cases
GSM1051961	GSE42861	-0.0313749	2.83445	primary cells	PBMCs	PBMCs	PBMCs	hematopoietic system	blood	peripheral blood	adult	non_cancerous	RA	rheumatoid arthritis	FALSE	no_treatment	NA	NA	NA	peripheral blood leukocytes from rheumatoid arthritis patients and control cases
GSM1051962	GSE42861	-0.0254519	3.25601	primary cells	PBMCs	PBMCs	PBMCs	hematopoietic system	blood	peripheral blood	adult	non_cancerous	NA	NA	FALSE	no_treatment	NA	NA	NA	peripheral blood leukocytes from rheumatoid arthritis patients and control cases
GSM1051963	GSE42861	-0.0376515	4.0912	primary cells	PBMCs	PBMCs	PBMCs	hematopoietic system	blood	peripheral blood	adult	non_cancerous	NA	NA	FALSE	no_treatment	NA	NA	NA	peripheral blood leukocytes from rheumatoid arthritis patients and control cases
GSM1051964	GSE42861	-0.0372719	2.64743	primary cells	PBMCs	PBMCs	PBMCs	hematopoietic system	blood	peripheral blood	adult	non_cancerous	NA	NA	FALSE	no_treatment	NA	NA	NA	peripheral blood leukocytes from rheumatoid arthritis patients and control cases
GSM1051965	GSE42861	-0.0377347	2.43963	primary cells	PBMCs	PBMCs	PBMCs	hematopoietic system	blood	peripheral blood	adult	non_cancerous	NA	NA	FALSE	no_treatment	NA	NA	NA	peripheral blood leukocytes from rheumatoid arthritis patients and control cases
GSM1051966	GSE42861	-0.0348299	2.66514	primary cells	PBMCs	PBMCs	PBMCs	hematopoietic system	blood	peripheral blood	adult	non_cancerous	NA	NA	FALSE	no_treatment	NA	NA	NA	peripheral blood leukocytes from rheumatoid arthritis patients and control cases
GSM1051967	GSE42861	-0.0365526	2.73232	primary cells	PBMCs	PBMCs	PBMCs	hematopoietic system	blood	peripheral blood	adult	non_cancerous	NA	NA	FALSE	no_treatment	NA	NA	NA	peripheral blood leukocytes from rheumatoid arthritis patients and control cases
GSM1051968	GSE42861	-0.0341908	2.69886	primary cells	PBMCs	PBMCs	PBMCs	hematopoietic system	blood	peripheral blood	adult	non_cancerous	NA	NA	FALSE	no_treatment	NA	NA	NA	peripheral blood leukocytes from rheumatoid arthritis patients and control cases
GSM1051969	GSE42861	-0.0329264	2.57628	primary cells	PBMCs	PBMCs	PBMCs	hematopoietic system	blood	peripheral blood	adult	non_cancerous	RA	rheumatoid arthritis	FALSE	no_treatment	NA	NA	NA	peripheral blood leukocytes from rheumatoid arthritis patients and control cases
GSM1051970	GSE42861	-0.032954	3.85456	primary cells	PBMCs	PBMCs	PBMCs	hematopoietic system	blood	peripheral blood	adult	non_cancerous	RA	rheumatoid arthritis	FALSE	no_treatment	NA	NA	NA	peripheral blood leukocytes from rheumatoid arthritis patients and control cases
GSM1051971	GSE42861	-0.03226	2.21276	primary cells	PBMCs	PBMCs	PBMCs	hematopoietic system	blood	peripheral blood	adult	non_cancerous	RA	rheumatoid arthritis	FALSE	no_treatment	NA	NA	NA	peripheral blood leukocytes from rheumatoid arthritis patients and control cases
GSM1051972	GSE42861	-0.0362813	4.10635	primary cells	PBMCs	PBMCs	PBMCs	hematopoietic system	blood	peripheral blood	adult	non_cancerous	RA	rheumatoid arthritis	FALSE	no_treatment	NA	NA	NA	peripheral blood leukocytes from rheumatoid arthritis patients and control cases
GSM1051973	GSE42861	-0.0239238	1.62588	primary cells	PBMCs	PBMCs	PBMCs	hematopoietic system	blood	peripheral blood	adult	non_cancerous	RA	rheumatoid arthritis	FALSE	no_treatment	NA	NA	NA	peripheral blood leukocytes from rheumatoid arthritis patients and control cases
GSM1051974	GSE42861	-0.0507663	6.57143	primary cells	PBMCs	PBMCs	PBMCs	hematopoietic system	blood	peripheral blood	adult	non_cancerous	RA	rheumatoid arthritis	FALSE	no_treatment	NA	NA	NA	peripheral blood leukocytes from rheumatoid arthritis patients and control cases
GSM1051975	GSE42861	-0.0384782	2.67495	primary cells	PBMCs	PBMCs	PBMCs	hematopoietic system	blood	peripheral blood	adult	non_cancerous	RA	rheumatoid arthritis	FALSE	no_treatment	NA	NA	NA	peripheral blood leukocytes from rheumatoid arthritis patients and control cases
GSM1051976	GSE42861	-0.0349689	2.25758	primary cells	PBMCs	PBMCs	PBMCs	hematopoietic system	blood	peripheral blood	adult	non_cancerous	RA	rheumatoid arthritis	FALSE	no_treatment	NA	NA	NA	peripheral blood leukocytes from rheumatoid arthritis patients and control cases
GSM1051977	GSE42861	-0.0377489	4.03555	primary cells	PBMCs	PBMCs	PBMCs	hematopoietic system	blood	peripheral blood	adult	non_cancerous	RA	rheumatoid arthritis	FALSE	no_treatment	NA	NA	NA	peripheral blood leukocytes from rheumatoid arthritis patients and control cases
GSM1051978	GSE42861	-0.0322223	2.6085	primary cells	PBMCs	PBMCs	PBMCs	hematopoietic system	blood	peripheral blood	adult	non_cancerous	RA	rheumatoid arthritis	FALSE	no_treatment	NA	NA	NA	peripheral blood leukocytes from rheumatoid arthritis patients and control cases
GSM1051979	GSE42861	-0.0343227	2.53698	primary cells	PBMCs	PBMCs	PBMCs	hematopoietic system	blood	peripheral blood	adult	non_cancerous	RA	rheumatoid arthritis	FALSE	no_treatment	NA	NA	NA	peripheral blood leukocytes from rheumatoid arthritis patients and control cases
GSM1051980	GSE42861	-0.0291012	2.78315	primary cells	PBMCs	PBMCs	PBMCs	hematopoietic system	blood	peripheral blood	adult	non_cancerous	RA	rheumatoid arthritis	FALSE	no_treatment	NA	NA	NA	peripheral blood leukocytes from rheumatoid arthritis patients and control cases
GSM1051981	GSE42861	-0.0301177	2.15791	primary cells	PBMCs	PBMCs	PBMCs	hematopoietic system	blood	peripheral blood	adult	non_cancerous	RA	rheumatoid arthritis	FALSE	no_treatment	NA	NA	NA	peripheral blood leukocytes from rheumatoid arthritis patients and control cases
GSM1051982	GSE42861	-0.0365482	2.69557	primary cells	PBMCs	PBMCs	PBMCs	hematopoietic system	blood	peripheral blood	adult	non_cancerous	RA	rheumatoid arthritis	FALSE	no_treatment	NA	NA	NA	peripheral blood leukocytes from rheumatoid arthritis patients and control cases
GSM1051983	GSE42861	-0.0286754	2.42848	primary cells	PBMCs	PBMCs	PBMCs	hematopoietic system	blood	peripheral blood	adult	non_cancerous	RA	rheumatoid arthritis	FALSE	no_treatment	NA	NA	NA	peripheral blood leukocytes from rheumatoid arthritis patients and control cases
GSM1051984	GSE42861	-0.0334445	1.65843	primary cells	PBMCs	PBMCs	PBMCs	hematopoietic system	blood	peripheral blood	adult	non_cancerous	RA	rheumatoid arthritis	FALSE	no_treatment	NA	NA	NA	peripheral blood leukocytes from rheumatoid arthritis patients and control cases
GSM1051985	GSE42861	-0.0213553	1.51784	primary cells	PBMCs	PBMCs	PBMCs	hematopoietic system	blood	peripheral blood	adult	non_cancerous	RA	rheumatoid arthritis	FALSE	no_treatment	NA	NA	NA	peripheral blood leukocytes from rheumatoid arthritis patients and control cases
GSM1051986	GSE42861	-0.0348871	2.55842	primary cells	PBMCs	PBMCs	PBMCs	hematopoietic system	blood	peripheral blood	adult	non_cancerous	RA	rheumatoid arthritis	FALSE	no_treatment	NA	NA	NA	peripheral blood leukocytes from rheumatoid arthritis patients and control cases
GSM1051987	GSE42861	-0.0300741	2.34639	primary cells	PBMCs	PBMCs	PBMCs	hematopoietic system	blood	peripheral blood	adult	non_cancerous	RA	rheumatoid arthritis	FALSE	no_treatment	NA	NA	NA	peripheral blood leukocytes from rheumatoid arthritis patients and control cases
GSM1051988	GSE42861	-0.023684	1.73423	primary cells	PBMCs	PBMCs	PBMCs	hematopoietic system	blood	peripheral blood	adult	non_cancerous	RA	rheumatoid arthritis	FALSE	no_treatment	NA	NA	NA	peripheral blood leukocytes from rheumatoid arthritis patients and control cases
GSM1051989	GSE42861	-0.0242944	2.48761	primary cells	PBMCs	PBMCs	PBMCs	hematopoietic system	blood	peripheral blood	adult	non_cancerous	RA	rheumatoid arthritis	FALSE	no_treatment	NA	NA	NA	peripheral blood leukocytes from rheumatoid arthritis patients and control cases
GSM1051990	GSE42861	-0.0278602	2.08516	primary cells	PBMCs	PBMCs	PBMCs	hematopoietic system	blood	peripheral blood	adult	non_cancerous	RA	rheumatoid arthritis	FALSE	no_treatment	NA	NA	NA	peripheral blood leukocytes from rheumatoid arthritis patients and control cases
GSM1051991	GSE42861	-0.0410032	3.38981	primary cells	PBMCs	PBMCs	PBMCs	hematopoietic system	blood	peripheral blood	adult	non_cancerous	RA	rheumatoid arthritis	FALSE	no_treatment	NA	NA	NA	peripheral blood leukocytes from rheumatoid arthritis patients and control cases
GSM1051992	GSE42861	-0.0264932	2.03641	primary cells	PBMCs	PBMCs	PBMCs	hematopoietic system	blood	peripheral blood	adult	non_cancerous	RA	rheumatoid arthritis	FALSE	no_treatment	NA	NA	NA	peripheral blood leukocytes from rheumatoid arthritis patients and control cases
GSM1051993	GSE42861	-0.0321204	2.11079	primary cells	PBMCs	PBMCs	PBMCs	hematopoietic system	blood	peripheral blood	adult	non_cancerous	RA	rheumatoid arthritis	FALSE	no_treatment	NA	NA	NA	peripheral blood leukocytes from rheumatoid arthritis patients and control cases
GSM1051994	GSE42861	-0.0438495	2.94096	primary cells	PBMCs	PBMCs	PBMCs	hematopoietic system	blood	peripheral blood	adult	non_cancerous	RA	rheumatoid arthritis	FALSE	no_treatment	NA	NA	NA	peripheral blood leukocytes from rheumatoid arthritis patients and control cases
GSM1051995	GSE42861	-0.0407733	3.76539	primary cells	PBMCs	PBMCs	PBMCs	hematopoietic system	blood	peripheral blood	adult	non_cancerous	RA	rheumatoid arthritis	FALSE	no_treatment	NA	NA	NA	peripheral blood leukocytes from rheumatoid arthritis patients and control cases
GSM1051996	GSE42861	-0.0270879	1.69612	primary cells	PBMCs	PBMCs	PBMCs	hematopoietic system	blood	peripheral blood	adult	non_cancerous	RA	rheumatoid arthritis	FALSE	no_treatment	NA	NA	NA	peripheral blood leukocytes from rheumatoid arthritis patients and control cases
GSM1051997	GSE42861	-0.036702	3.25601	primary cells	PBMCs	PBMCs	PBMCs	hematopoietic system	blood	peripheral blood	adult	non_cancerous	RA	rheumatoid arthritis	FALSE	no_treatment	NA	NA	NA	peripheral blood leukocytes from rheumatoid arthritis patients and control cases
GSM1051998	GSE42861	-0.0506395	4.42675	primary cells	PBMCs	PBMCs	PBMCs	hematopoietic system	blood	peripheral blood	adult	non_cancerous	RA	rheumatoid arthritis	FALSE	no_treatment	NA	NA	NA	peripheral blood leukocytes from rheumatoid arthritis patients and control cases
GSM1051999	GSE42861	-0.0348402	2.71439	primary cells	PBMCs	PBMCs	PBMCs	hematopoietic system	blood	peripheral blood	adult	non_cancerous	RA	rheumatoid arthritis	FALSE	no_treatment	NA	NA	NA	peripheral blood leukocytes from rheumatoid arthritis patients and control cases
GSM1052000	GSE42861	-0.0173011	1.87993	primary cells	PBMCs	PBMCs	PBMCs	hematopoietic system	blood	peripheral blood	adult	non_cancerous	RA	rheumatoid arthritis	FALSE	no_treatment	NA	NA	NA	peripheral blood leukocytes from rheumatoid arthritis patients and control cases
GSM1052001	GSE42861	-0.0396136	2.82627	primary cells	PBMCs	PBMCs	PBMCs	hematopoietic system	blood	peripheral blood	adult	non_cancerous	RA	rheumatoid arthritis	FALSE	no_treatment	NA	NA	NA	peripheral blood leukocytes from rheumatoid arthritis patients and control cases
GSM1052002	GSE42861	-0.0390251	3.17124	primary cells	PBMCs	PBMCs	PBMCs	hematopoietic system	blood	peripheral blood	adult	non_cancerous	RA	rheumatoid arthritis	FALSE	no_treatment	NA	NA	NA	peripheral blood leukocytes from rheumatoid arthritis patients and control cases
GSM1052003	GSE42861	-0.038894	4.22497	primary cells	PBMCs	PBMCs	PBMCs	hematopoietic system	blood	peripheral blood	adult	non_cancerous	RA	rheumatoid arthritis	FALSE	no_treatment	NA	NA	NA	peripheral blood leukocytes from rheumatoid arthritis patients and control cases
GSM1052004	GSE42861	-0.0168043	1.31171	primary cells	PBMCs	PBMCs	PBMCs	hematopoietic system	blood	peripheral blood	adult	non_cancerous	RA	rheumatoid arthritis	FALSE	no_treatment	NA	NA	NA	peripheral blood leukocytes from rheumatoid arthritis patients and control cases
GSM1052005	GSE42861	-0.0316043	2.73327	primary cells	PBMCs	PBMCs	PBMCs	hematopoietic system	blood	peripheral blood	adult	non_cancerous	RA	rheumatoid arthritis	FALSE	no_treatment	NA	NA	NA	peripheral blood leukocytes from rheumatoid arthritis patients and control cases
GSM1052006	GSE42861	-0.0242678	1.99791	primary cells	PBMCs	PBMCs	PBMCs	hematopoietic system	blood	peripheral blood	adult	non_cancerous	RA	rheumatoid arthritis	FALSE	no_treatment	NA	NA	NA	peripheral blood leukocytes from rheumatoid arthritis patients and control cases
GSM1052007	GSE42861	-0.0373273	3.04298	primary cells	PBMCs	PBMCs	PBMCs	hematopoietic system	blood	peripheral blood	adult	non_cancerous	RA	rheumatoid arthritis	FALSE	no_treatment	NA	NA	NA	peripheral blood leukocytes from rheumatoid arthritis patients and control cases
GSM1052008	GSE42861	-0.0297934	2.32066	primary cells	PBMCs	PBMCs	PBMCs	hematopoietic system	blood	peripheral blood	adult	non_cancerous	RA	rheumatoid arthritis	FALSE	no_treatment	NA	NA	NA	peripheral blood leukocytes from rheumatoid arthritis patients and control cases
GSM1052009	GSE42861	-0.0338296	3.08611	primary cells	PBMCs	PBMCs	PBMCs	hematopoietic system	blood	peripheral blood	adult	non_cancerous	RA	rheumatoid arthritis	FALSE	no_treatment	NA	NA	NA	peripheral blood leukocytes from rheumatoid arthritis patients and control cases
GSM1052010	GSE42861	-0.0275608	2.36217	primary cells	PBMCs	PBMCs	PBMCs	hematopoietic system	blood	peripheral blood	adult	non_cancerous	RA	rheumatoid arthritis	FALSE	no_treatment	NA	NA	NA	peripheral blood leukocytes from rheumatoid arthritis patients and control cases
GSM1052011	GSE42861	-0.0381267	5.34319	primary cells	PBMCs	PBMCs	PBMCs	hematopoietic system	blood	peripheral blood	adult	non_cancerous	RA	rheumatoid arthritis	FALSE	no_treatment	NA	NA	NA	peripheral blood leukocytes from rheumatoid arthritis patients and control cases
GSM1052012	GSE42861	-0.0759527	9.09	primary cells	PBMCs	PBMCs	PBMCs	hematopoietic system	blood	peripheral blood	adult	non_cancerous	RA	rheumatoid arthritis	FALSE	no_treatment	NA	NA	NA	peripheral blood leukocytes from rheumatoid arthritis patients and control cases
GSM1052013	GSE42861	-0.0516967	6.5062	primary cells	PBMCs	PBMCs	PBMCs	hematopoietic system	blood	peripheral blood	adult	non_cancerous	RA	rheumatoid arthritis	FALSE	no_treatment	NA	NA	NA	peripheral blood leukocytes from rheumatoid arthritis patients and control cases
GSM1052014	GSE42861	-0.0329972	3.85964	primary cells	PBMCs	PBMCs	PBMCs	hematopoietic system	blood	peripheral blood	adult	non_cancerous	RA	rheumatoid arthritis	FALSE	no_treatment	NA	NA	NA	peripheral blood leukocytes from rheumatoid arthritis patients and control cases
GSM1052015	GSE42861	-0.0437625	5.06326	primary cells	PBMCs	PBMCs	PBMCs	hematopoietic system	blood	peripheral blood	adult	non_cancerous	NA	NA	FALSE	no_treatment	NA	NA	NA	peripheral blood leukocytes from rheumatoid arthritis patients and control cases
GSM1052016	GSE42861	-0.0463731	4.72882	primary cells	PBMCs	PBMCs	PBMCs	hematopoietic system	blood	peripheral blood	adult	non_cancerous	NA	NA	FALSE	no_treatment	NA	NA	NA	peripheral blood leukocytes from rheumatoid arthritis patients and control cases
GSM1052017	GSE42861	-0.0577247	7.62403	primary cells	PBMCs	PBMCs	PBMCs	hematopoietic system	blood	peripheral blood	adult	non_cancerous	NA	NA	FALSE	no_treatment	NA	NA	NA	peripheral blood leukocytes from rheumatoid arthritis patients and control cases
GSM1052018	GSE42861	-0.0579102	7.46837	primary cells	PBMCs	PBMCs	PBMCs	hematopoietic system	blood	peripheral blood	adult	non_cancerous	NA	NA	FALSE	no_treatment	NA	NA	NA	peripheral blood leukocytes from rheumatoid arthritis patients and control cases
GSM1052019	GSE42861	-0.0362595	4.78984	primary cells	PBMCs	PBMCs	PBMCs	hematopoietic system	blood	peripheral blood	adult	non_cancerous	NA	NA	FALSE	no_treatment	NA	NA	NA	peripheral blood leukocytes from rheumatoid arthritis patients and control cases
GSM1052020	GSE42861	-0.0453233	7.083	primary cells	PBMCs	PBMCs	PBMCs	hematopoietic system	blood	peripheral blood	adult	non_cancerous	NA	NA	FALSE	no_treatment	NA	NA	NA	peripheral blood leukocytes from rheumatoid arthritis patients and control cases
GSM1052021	GSE42861	-0.0543683	6.78048	primary cells	PBMCs	PBMCs	PBMCs	hematopoietic system	blood	peripheral blood	adult	non_cancerous	NA	NA	FALSE	no_treatment	NA	NA	NA	peripheral blood leukocytes from rheumatoid arthritis patients and control cases
GSM1052022	GSE42861	-0.048674	6.94465	primary cells	PBMCs	PBMCs	PBMCs	hematopoietic system	blood	peripheral blood	adult	non_cancerous	NA	NA	FALSE	no_treatment	NA	NA	NA	peripheral blood leukocytes from rheumatoid arthritis patients and control cases
GSM1052023	GSE42861	-0.0596547	7.28926	primary cells	PBMCs	PBMCs	PBMCs	hematopoietic system	blood	peripheral blood	adult	non_cancerous	RA	rheumatoid arthritis	FALSE	no_treatment	NA	NA	NA	peripheral blood leukocytes from rheumatoid arthritis patients and control cases
GSM1052024	GSE42861	-0.0518471	5.34386	primary cells	PBMCs	PBMCs	PBMCs	hematopoietic system	blood	peripheral blood	adult	non_cancerous	RA	rheumatoid arthritis	FALSE	no_treatment	NA	NA	NA	peripheral blood leukocytes from rheumatoid arthritis patients and control cases
GSM1052025	GSE42861	-0.0470279	6.93012	primary cells	PBMCs	PBMCs	PBMCs	hematopoietic system	blood	peripheral blood	adult	non_cancerous	RA	rheumatoid arthritis	FALSE	no_treatment	NA	NA	NA	peripheral blood leukocytes from rheumatoid arthritis patients and control cases
GSM1052026	GSE42861	-0.0495102	6.03121	primary cells	PBMCs	PBMCs	PBMCs	hematopoietic system	blood	peripheral blood	adult	non_cancerous	RA	rheumatoid arthritis	FALSE	no_treatment	NA	NA	NA	peripheral blood leukocytes from rheumatoid arthritis patients and control cases
GSM1052027	GSE42861	-0.0643077	9.00497	primary cells	PBMCs	PBMCs	PBMCs	hematopoietic system	blood	peripheral blood	adult	non_cancerous	RA	rheumatoid arthritis	FALSE	no_treatment	NA	NA	NA	peripheral blood leukocytes from rheumatoid arthritis patients and control cases
GSM1052028	GSE42861	-0.0596584	7.30495	primary cells	PBMCs	PBMCs	PBMCs	hematopoietic system	blood	peripheral blood	adult	non_cancerous	RA	rheumatoid arthritis	FALSE	no_treatment	NA	NA	NA	peripheral blood leukocytes from rheumatoid arthritis patients and control cases
GSM1052029	GSE42861	-0.0424966	6.27835	primary cells	PBMCs	PBMCs	PBMCs	hematopoietic system	blood	peripheral blood	adult	non_cancerous	RA	rheumatoid arthritis	FALSE	no_treatment	NA	NA	NA	peripheral blood leukocytes from rheumatoid arthritis patients and control cases
GSM1052030	GSE42861	-0.0432797	5.06066	primary cells	PBMCs	PBMCs	PBMCs	hematopoietic system	blood	peripheral blood	adult	non_cancerous	RA	rheumatoid arthritis	FALSE	no_treatment	NA	NA	NA	peripheral blood leukocytes from rheumatoid arthritis patients and control cases
GSM1052031	GSE42861	-0.0478761	5.9462	primary cells	PBMCs	PBMCs	PBMCs	hematopoietic system	blood	peripheral blood	adult	non_cancerous	RA	rheumatoid arthritis	FALSE	no_treatment	NA	NA	NA	peripheral blood leukocytes from rheumatoid arthritis patients and control cases
GSM1052032	GSE42861	-0.05982	8.27915	primary cells	PBMCs	PBMCs	PBMCs	hematopoietic system	blood	peripheral blood	adult	non_cancerous	RA	rheumatoid arthritis	FALSE	no_treatment	NA	NA	NA	peripheral blood leukocytes from rheumatoid arthritis patients and control cases
GSM1052033	GSE42861	-0.0557128	5.70735	primary cells	PBMCs	PBMCs	PBMCs	hematopoietic system	blood	peripheral blood	adult	non_cancerous	RA	rheumatoid arthritis	FALSE	no_treatment	NA	NA	NA	peripheral blood leukocytes from rheumatoid arthritis patients and control cases
GSM1052034	GSE42861	-0.0497259	6.72395	primary cells	PBMCs	PBMCs	PBMCs	hematopoietic system	blood	peripheral blood	adult	non_cancerous	NA	NA	FALSE	no_treatment	NA	NA	NA	peripheral blood leukocytes from rheumatoid arthritis patients and control cases
GSM1052035	GSE42861	-0.0612688	8.12996	primary cells	PBMCs	PBMCs	PBMCs	hematopoietic system	blood	peripheral blood	adult	non_cancerous	NA	NA	FALSE	no_treatment	NA	NA	NA	peripheral blood leukocytes from rheumatoid arthritis patients and control cases
GSM1052036	GSE42861	-0.0467244	5.34854	primary cells	PBMCs	PBMCs	PBMCs	hematopoietic system	blood	peripheral blood	adult	non_cancerous	NA	NA	FALSE	no_treatment	NA	NA	NA	peripheral blood leukocytes from rheumatoid arthritis patients and control cases
GSM1052037	GSE42861	-0.0530077	7.62242	primary cells	PBMCs	PBMCs	PBMCs	hematopoietic system	blood	peripheral blood	adult	non_cancerous	NA	NA	FALSE	no_treatment	NA	NA	NA	peripheral blood leukocytes from rheumatoid arthritis patients and control cases
GSM1052038	GSE42861	-0.052614	6.06325	primary cells	PBMCs	PBMCs	PBMCs	hematopoietic system	blood	peripheral blood	adult	non_cancerous	NA	NA	FALSE	no_treatment	NA	NA	NA	peripheral blood leukocytes from rheumatoid arthritis patients and control cases
GSM1052039	GSE42861	-0.0558182	6.33073	primary cells	PBMCs	PBMCs	PBMCs	hematopoietic system	blood	peripheral blood	adult	non_cancerous	NA	NA	FALSE	no_treatment	NA	NA	NA	peripheral blood leukocytes from rheumatoid arthritis patients and control cases
GSM1052040	GSE42861	-0.0367534	4.06333	primary cells	PBMCs	PBMCs	PBMCs	hematopoietic system	blood	peripheral blood	adult	non_cancerous	NA	NA	FALSE	no_treatment	NA	NA	NA	peripheral blood leukocytes from rheumatoid arthritis patients and control cases
GSM1052041	GSE42861	-0.0547065	6.5692	primary cells	PBMCs	PBMCs	PBMCs	hematopoietic system	blood	peripheral blood	adult	non_cancerous	NA	NA	FALSE	no_treatment	NA	NA	NA	peripheral blood leukocytes from rheumatoid arthritis patients and control cases
GSM1052042	GSE42861	-0.0377729	5.57275	primary cells	PBMCs	PBMCs	PBMCs	hematopoietic system	blood	peripheral blood	adult	non_cancerous	RA	rheumatoid arthritis	FALSE	no_treatment	NA	NA	NA	peripheral blood leukocytes from rheumatoid arthritis patients and control cases
GSM1052043	GSE42861	-0.0429343	5.10752	primary cells	PBMCs	PBMCs	PBMCs	hematopoietic system	blood	peripheral blood	adult	non_cancerous	RA	rheumatoid arthritis	FALSE	no_treatment	NA	NA	NA	peripheral blood leukocytes from rheumatoid arthritis patients and control cases
GSM1052044	GSE42861	-0.0351369	4.97725	primary cells	PBMCs	PBMCs	PBMCs	hematopoietic system	blood	peripheral blood	adult	non_cancerous	RA	rheumatoid arthritis	FALSE	no_treatment	NA	NA	NA	peripheral blood leukocytes from rheumatoid arthritis patients and control cases
GSM1052045	GSE42861	-0.0356735	5.43038	primary cells	PBMCs	PBMCs	PBMCs	hematopoietic system	blood	peripheral blood	adult	non_cancerous	RA	rheumatoid arthritis	FALSE	no_treatment	NA	NA	NA	peripheral blood leukocytes from rheumatoid arthritis patients and control cases
GSM1052046	GSE42861	-0.0497051	4.87289	primary cells	PBMCs	PBMCs	PBMCs	hematopoietic system	blood	peripheral blood	adult	non_cancerous	RA	rheumatoid arthritis	FALSE	no_treatment	NA	NA	NA	peripheral blood leukocytes from rheumatoid arthritis patients and control cases
GSM1052047	GSE42861	-0.0339247	5.18679	primary cells	PBMCs	PBMCs	PBMCs	hematopoietic system	blood	peripheral blood	adult	non_cancerous	NA	NA	FALSE	no_treatment	NA	NA	NA	peripheral blood leukocytes from rheumatoid arthritis patients and control cases
GSM1052048	GSE42861	-0.0465183	5.38938	primary cells	PBMCs	PBMCs	PBMCs	hematopoietic system	blood	peripheral blood	adult	non_cancerous	NA	NA	FALSE	no_treatment	NA	NA	NA	peripheral blood leukocytes from rheumatoid arthritis patients and control cases
GSM1052049	GSE42861	-0.0560881	7.32616	primary cells	PBMCs	PBMCs	PBMCs	hematopoietic system	blood	peripheral blood	adult	non_cancerous	NA	NA	FALSE	no_treatment	NA	NA	NA	peripheral blood leukocytes from rheumatoid arthritis patients and control cases
GSM1052050	GSE42861	-0.0537042	5.91026	primary cells	PBMCs	PBMCs	PBMCs	hematopoietic system	blood	peripheral blood	adult	non_cancerous	NA	NA	FALSE	no_treatment	NA	NA	NA	peripheral blood leukocytes from rheumatoid arthritis patients and control cases
GSM1052051	GSE42861	-0.0466871	5.40146	primary cells	PBMCs	PBMCs	PBMCs	hematopoietic system	blood	peripheral blood	adult	non_cancerous	NA	NA	FALSE	no_treatment	NA	NA	NA	peripheral blood leukocytes from rheumatoid arthritis patients and control cases
GSM1052052	GSE42861	-0.0533852	7.27202	primary cells	PBMCs	PBMCs	PBMCs	hematopoietic system	blood	peripheral blood	adult	non_cancerous	RA	rheumatoid arthritis	FALSE	no_treatment	NA	NA	NA	peripheral blood leukocytes from rheumatoid arthritis patients and control cases
GSM1052053	GSE42861	-0.0662336	8.11338	primary cells	PBMCs	PBMCs	PBMCs	hematopoietic system	blood	peripheral blood	adult	non_cancerous	RA	rheumatoid arthritis	FALSE	no_treatment	NA	NA	NA	peripheral blood leukocytes from rheumatoid arthritis patients and control cases
GSM1052054	GSE42861	-0.0502971	6.0968	primary cells	PBMCs	PBMCs	PBMCs	hematopoietic system	blood	peripheral blood	adult	non_cancerous	RA	rheumatoid arthritis	FALSE	no_treatment	NA	NA	NA	peripheral blood leukocytes from rheumatoid arthritis patients and control cases
GSM1052055	GSE42861	-0.0485634	5.99571	primary cells	PBMCs	PBMCs	PBMCs	hematopoietic system	blood	peripheral blood	adult	non_cancerous	RA	rheumatoid arthritis	FALSE	no_treatment	NA	NA	NA	peripheral blood leukocytes from rheumatoid arthritis patients and control cases
GSM1052056	GSE42861	-0.0519315	7.00289	primary cells	PBMCs	PBMCs	PBMCs	hematopoietic system	blood	peripheral blood	adult	non_cancerous	RA	rheumatoid arthritis	FALSE	no_treatment	NA	NA	NA	peripheral blood leukocytes from rheumatoid arthritis patients and control cases
GSM1052057	GSE42861	-0.0465577	6.7835	primary cells	PBMCs	PBMCs	PBMCs	hematopoietic system	blood	peripheral blood	adult	non_cancerous	RA	rheumatoid arthritis	FALSE	no_treatment	NA	NA	NA	peripheral blood leukocytes from rheumatoid arthritis patients and control cases
GSM1052058	GSE42861	-0.0229512	3.30326	primary cells	PBMCs	PBMCs	PBMCs	hematopoietic system	blood	peripheral blood	adult	non_cancerous	RA	rheumatoid arthritis	FALSE	no_treatment	NA	NA	NA	peripheral blood leukocytes from rheumatoid arthritis patients and control cases
GSM1052059	GSE42861	-0.0393966	4.60304	primary cells	PBMCs	PBMCs	PBMCs	hematopoietic system	blood	peripheral blood	adult	non_cancerous	RA	rheumatoid arthritis	FALSE	no_treatment	NA	NA	NA	peripheral blood leukocytes from rheumatoid arthritis patients and control cases
GSM1052060	GSE42861	-0.0460299	4.9387	primary cells	PBMCs	PBMCs	PBMCs	hematopoietic system	blood	peripheral blood	adult	non_cancerous	RA	rheumatoid arthritis	FALSE	no_treatment	NA	NA	NA	peripheral blood leukocytes from rheumatoid arthritis patients and control cases
GSM1052061	GSE42861	-0.0691653	7.68675	primary cells	PBMCs	PBMCs	PBMCs	hematopoietic system	blood	peripheral blood	adult	non_cancerous	RA	rheumatoid arthritis	FALSE	no_treatment	NA	NA	NA	peripheral blood leukocytes from rheumatoid arthritis patients and control cases
GSM1052062	GSE42861	-0.0429827	5.21115	primary cells	PBMCs	PBMCs	PBMCs	hematopoietic system	blood	peripheral blood	adult	non_cancerous	RA	rheumatoid arthritis	FALSE	no_treatment	NA	NA	NA	peripheral blood leukocytes from rheumatoid arthritis patients and control cases
GSM1052063	GSE42861	-0.0532048	6.51286	primary cells	PBMCs	PBMCs	PBMCs	hematopoietic system	blood	peripheral blood	adult	non_cancerous	RA	rheumatoid arthritis	FALSE	no_treatment	NA	NA	NA	peripheral blood leukocytes from rheumatoid arthritis patients and control cases
GSM1052064	GSE42861	-0.0555493	5.60693	primary cells	PBMCs	PBMCs	PBMCs	hematopoietic system	blood	peripheral blood	adult	non_cancerous	RA	rheumatoid arthritis	FALSE	no_treatment	NA	NA	NA	peripheral blood leukocytes from rheumatoid arthritis patients and control cases
GSM1052065	GSE42861	-0.0534824	7.23604	primary cells	PBMCs	PBMCs	PBMCs	hematopoietic system	blood	peripheral blood	adult	non_cancerous	RA	rheumatoid arthritis	FALSE	no_treatment	NA	NA	NA	peripheral blood leukocytes from rheumatoid arthritis patients and control cases
GSM1052066	GSE42861	-0.0585258	8.39765	primary cells	PBMCs	PBMCs	PBMCs	hematopoietic system	blood	peripheral blood	adult	non_cancerous	RA	rheumatoid arthritis	FALSE	no_treatment	NA	NA	NA	peripheral blood leukocytes from rheumatoid arthritis patients and control cases
GSM1052067	GSE42861	-0.0488077	5.75097	primary cells	PBMCs	PBMCs	PBMCs	hematopoietic system	blood	peripheral blood	adult	non_cancerous	RA	rheumatoid arthritis	FALSE	no_treatment	NA	NA	NA	peripheral blood leukocytes from rheumatoid arthritis patients and control cases
GSM1052068	GSE42861	-0.052311	5.52101	primary cells	PBMCs	PBMCs	PBMCs	hematopoietic system	blood	peripheral blood	adult	non_cancerous	RA	rheumatoid arthritis	FALSE	no_treatment	NA	NA	NA	peripheral blood leukocytes from rheumatoid arthritis patients and control cases
GSM1052069	GSE42861	-0.0296233	4.73007	primary cells	PBMCs	PBMCs	PBMCs	hematopoietic system	blood	peripheral blood	adult	non_cancerous	RA	rheumatoid arthritis	FALSE	no_treatment	NA	NA	NA	peripheral blood leukocytes from rheumatoid arthritis patients and control cases
GSM1052070	GSE42861	-0.0617442	6.53655	primary cells	PBMCs	PBMCs	PBMCs	hematopoietic system	blood	peripheral blood	adult	non_cancerous	RA	rheumatoid arthritis	FALSE	no_treatment	NA	NA	NA	peripheral blood leukocytes from rheumatoid arthritis patients and control cases
GSM1052071	GSE42861	-0.0498218	4.65264	primary cells	PBMCs	PBMCs	PBMCs	hematopoietic system	blood	peripheral blood	adult	non_cancerous	RA	rheumatoid arthritis	FALSE	no_treatment	NA	NA	NA	peripheral blood leukocytes from rheumatoid arthritis patients and control cases
GSM1052072	GSE42861	-0.0685868	6.97067	primary cells	PBMCs	PBMCs	PBMCs	hematopoietic system	blood	peripheral blood	adult	non_cancerous	RA	rheumatoid arthritis	FALSE	no_treatment	NA	NA	NA	peripheral blood leukocytes from rheumatoid arthritis patients and control cases
GSM1052073	GSE42861	-0.047317	5.52236	primary cells	PBMCs	PBMCs	PBMCs	hematopoietic system	blood	peripheral blood	adult	non_cancerous	RA	rheumatoid arthritis	FALSE	no_treatment	NA	NA	NA	peripheral blood leukocytes from rheumatoid arthritis patients and control cases
GSM1052074	GSE42861	-0.0577268	6.90494	primary cells	PBMCs	PBMCs	PBMCs	hematopoietic system	blood	peripheral blood	adult	non_cancerous	RA	rheumatoid arthritis	FALSE	no_treatment	NA	NA	NA	peripheral blood leukocytes from rheumatoid arthritis patients and control cases
GSM1052075	GSE42861	-0.0569657	6.51434	primary cells	PBMCs	PBMCs	PBMCs	hematopoietic system	blood	peripheral blood	adult	non_cancerous	RA	rheumatoid arthritis	FALSE	no_treatment	NA	NA	NA	peripheral blood leukocytes from rheumatoid arthritis patients and control cases
GSM1052076	GSE42861	-0.0415152	4.21728	primary cells	PBMCs	PBMCs	PBMCs	hematopoietic system	blood	peripheral blood	adult	non_cancerous	RA	rheumatoid arthritis	FALSE	no_treatment	NA	NA	NA	peripheral blood leukocytes from rheumatoid arthritis patients and control cases
GSM1052077	GSE42861	-0.0222148	1.43903	primary cells	PBMCs	PBMCs	PBMCs	hematopoietic system	blood	peripheral blood	adult	non_cancerous	RA	rheumatoid arthritis	FALSE	no_treatment	NA	NA	NA	peripheral blood leukocytes from rheumatoid arthritis patients and control cases
GSM1052078	GSE42861	-0.0230108	1.24317	primary cells	PBMCs	PBMCs	PBMCs	hematopoietic system	blood	peripheral blood	adult	non_cancerous	RA	rheumatoid arthritis	FALSE	no_treatment	NA	NA	NA	peripheral blood leukocytes from rheumatoid arthritis patients and control cases
GSM1052079	GSE42861	-0.00861802	0.429939	primary cells	PBMCs	PBMCs	PBMCs	hematopoietic system	blood	peripheral blood	adult	non_cancerous	RA	rheumatoid arthritis	FALSE	no_treatment	NA	NA	NA	peripheral blood leukocytes from rheumatoid arthritis patients and control cases
GSM1052080	GSE42861	-0.0201756	0.691693	primary cells	PBMCs	PBMCs	PBMCs	hematopoietic system	blood	peripheral blood	adult	non_cancerous	RA	rheumatoid arthritis	FALSE	no_treatment	NA	NA	NA	peripheral blood leukocytes from rheumatoid arthritis patients and control cases
GSM1052081	GSE42861	-0.00947016	0.562983	primary cells	PBMCs	PBMCs	PBMCs	hematopoietic system	blood	peripheral blood	adult	non_cancerous	RA	rheumatoid arthritis	FALSE	no_treatment	NA	NA	NA	peripheral blood leukocytes from rheumatoid arthritis patients and control cases
GSM1052082	GSE42861	-0.00702098	0.397839	primary cells	PBMCs	PBMCs	PBMCs	hematopoietic system	blood	peripheral blood	adult	non_cancerous	RA	rheumatoid arthritis	FALSE	no_treatment	NA	NA	NA	peripheral blood leukocytes from rheumatoid arthritis patients and control cases
GSM1052083	GSE42861	-0.00309752	0.611877	primary cells	PBMCs	PBMCs	PBMCs	hematopoietic system	blood	peripheral blood	adult	non_cancerous	RA	rheumatoid arthritis	FALSE	no_treatment	NA	NA	NA	peripheral blood leukocytes from rheumatoid arthritis patients and control cases
GSM1052084	GSE42861	-0.019924	1.13817	primary cells	PBMCs	PBMCs	PBMCs	hematopoietic system	blood	peripheral blood	adult	non_cancerous	RA	rheumatoid arthritis	FALSE	no_treatment	NA	NA	NA	peripheral blood leukocytes from rheumatoid arthritis patients and control cases
GSM1052085	GSE42861	-0.0174199	0.980647	primary cells	PBMCs	PBMCs	PBMCs	hematopoietic system	blood	peripheral blood	adult	non_cancerous	RA	rheumatoid arthritis	FALSE	no_treatment	NA	NA	NA	peripheral blood leukocytes from rheumatoid arthritis patients and control cases
GSM1052086	GSE42861	-0.02397	1.3127	primary cells	PBMCs	PBMCs	PBMCs	hematopoietic system	blood	peripheral blood	adult	non_cancerous	RA	rheumatoid arthritis	FALSE	no_treatment	NA	NA	NA	peripheral blood leukocytes from rheumatoid arthritis patients and control cases
GSM1052087	GSE42861	-0.0251112	1.47107	primary cells	PBMCs	PBMCs	PBMCs	hematopoietic system	blood	peripheral blood	adult	non_cancerous	RA	rheumatoid arthritis	FALSE	no_treatment	NA	NA	NA	peripheral blood leukocytes from rheumatoid arthritis patients and control cases
GSM1052088	GSE42861	-0.0225399	1.63208	primary cells	PBMCs	PBMCs	PBMCs	hematopoietic system	blood	peripheral blood	adult	non_cancerous	RA	rheumatoid arthritis	FALSE	no_treatment	NA	NA	NA	peripheral blood leukocytes from rheumatoid arthritis patients and control cases
GSM1052089	GSE42861	-0.0238665	1.47835	primary cells	PBMCs	PBMCs	PBMCs	hematopoietic system	blood	peripheral blood	adult	non_cancerous	RA	rheumatoid arthritis	FALSE	no_treatment	NA	NA	NA	peripheral blood leukocytes from rheumatoid arthritis patients and control cases
GSM1052090	GSE42861	-0.00567153	0.532487	primary cells	PBMCs	PBMCs	PBMCs	hematopoietic system	blood	peripheral blood	adult	non_cancerous	RA	rheumatoid arthritis	FALSE	no_treatment	NA	NA	NA	peripheral blood leukocytes from rheumatoid arthritis patients and control cases
GSM1052091	GSE42861	-0.0214931	0.961341	primary cells	PBMCs	PBMCs	PBMCs	hematopoietic system	blood	peripheral blood	adult	non_cancerous	RA	rheumatoid arthritis	FALSE	no_treatment	NA	NA	NA	peripheral blood leukocytes from rheumatoid arthritis patients and control cases
GSM1052092	GSE42861	-0.0256088	1.14859	primary cells	PBMCs	PBMCs	PBMCs	hematopoietic system	blood	peripheral blood	adult	non_cancerous	RA	rheumatoid arthritis	FALSE	no_treatment	NA	NA	NA	peripheral blood leukocytes from rheumatoid arthritis patients and control cases
GSM1052093	GSE42861	-0.0327378	1.98905	primary cells	PBMCs	PBMCs	PBMCs	hematopoietic system	blood	peripheral blood	adult	non_cancerous	RA	rheumatoid arthritis	FALSE	no_treatment	NA	NA	NA	peripheral blood leukocytes from rheumatoid arthritis patients and control cases
GSM1052094	GSE42861	-0.0195117	2.0413	primary cells	PBMCs	PBMCs	PBMCs	hematopoietic system	blood	peripheral blood	adult	non_cancerous	RA	rheumatoid arthritis	FALSE	no_treatment	NA	NA	NA	peripheral blood leukocytes from rheumatoid arthritis patients and control cases
GSM1052095	GSE42861	-0.0203661	0.841509	primary cells	PBMCs	PBMCs	PBMCs	hematopoietic system	blood	peripheral blood	adult	non_cancerous	RA	rheumatoid arthritis	FALSE	no_treatment	NA	NA	NA	peripheral blood leukocytes from rheumatoid arthritis patients and control cases
GSM1052096	GSE42861	-0.0221648	0.985787	primary cells	PBMCs	PBMCs	PBMCs	hematopoietic system	blood	peripheral blood	adult	non_cancerous	RA	rheumatoid arthritis	FALSE	no_treatment	NA	NA	NA	peripheral blood leukocytes from rheumatoid arthritis patients and control cases
GSM1052097	GSE42861	-0.0235437	1.71363	primary cells	PBMCs	PBMCs	PBMCs	hematopoietic system	blood	peripheral blood	adult	non_cancerous	RA	rheumatoid arthritis	FALSE	no_treatment	NA	NA	NA	peripheral blood leukocytes from rheumatoid arthritis patients and control cases
GSM1052098	GSE42861	-0.0199399	1.51995	primary cells	PBMCs	PBMCs	PBMCs	hematopoietic system	blood	peripheral blood	adult	non_cancerous	RA	rheumatoid arthritis	FALSE	no_treatment	NA	NA	NA	peripheral blood leukocytes from rheumatoid arthritis patients and control cases
GSM1052099	GSE42861	-0.0111772	0.741445	primary cells	PBMCs	PBMCs	PBMCs	hematopoietic system	blood	peripheral blood	adult	non_cancerous	NA	NA	FALSE	no_treatment	NA	NA	NA	peripheral blood leukocytes from rheumatoid arthritis patients and control cases
GSM1052100	GSE42861	-0.0311151	2.27693	primary cells	PBMCs	PBMCs	PBMCs	hematopoietic system	blood	peripheral blood	adult	non_cancerous	NA	NA	FALSE	no_treatment	NA	NA	NA	peripheral blood leukocytes from rheumatoid arthritis patients and control cases
GSM1052101	GSE42861	-0.0105468	0.536864	primary cells	PBMCs	PBMCs	PBMCs	hematopoietic system	blood	peripheral blood	adult	non_cancerous	NA	NA	FALSE	no_treatment	NA	NA	NA	peripheral blood leukocytes from rheumatoid arthritis patients and control cases
GSM1052102	GSE42861	-0.00982867	0.506743	primary cells	PBMCs	PBMCs	PBMCs	hematopoietic system	blood	peripheral blood	adult	non_cancerous	NA	NA	FALSE	no_treatment	NA	NA	NA	peripheral blood leukocytes from rheumatoid arthritis patients and control cases
GSM1052103	GSE42861	-0.00741919	0.342667	primary cells	PBMCs	PBMCs	PBMCs	hematopoietic system	blood	peripheral blood	adult	non_cancerous	NA	NA	FALSE	no_treatment	NA	NA	NA	peripheral blood leukocytes from rheumatoid arthritis patients and control cases
GSM1052104	GSE42861	-0.0245227	0.811445	primary cells	PBMCs	PBMCs	PBMCs	hematopoietic system	blood	peripheral blood	adult	non_cancerous	NA	NA	FALSE	no_treatment	NA	NA	NA	peripheral blood leukocytes from rheumatoid arthritis patients and control cases
GSM1052105	GSE42861	-0.0288484	3.13714	primary cells	PBMCs	PBMCs	PBMCs	hematopoietic system	blood	peripheral blood	adult	non_cancerous	RA	rheumatoid arthritis	FALSE	no_treatment	NA	NA	NA	peripheral blood leukocytes from rheumatoid arthritis patients and control cases
GSM1052106	GSE42861	-0.0249455	2.37096	primary cells	PBMCs	PBMCs	PBMCs	hematopoietic system	blood	peripheral blood	adult	non_cancerous	RA	rheumatoid arthritis	FALSE	no_treatment	NA	NA	NA	peripheral blood leukocytes from rheumatoid arthritis patients and control cases
GSM1052107	GSE42861	-0.0387223	3.07153	primary cells	PBMCs	PBMCs	PBMCs	hematopoietic system	blood	peripheral blood	adult	non_cancerous	RA	rheumatoid arthritis	FALSE	no_treatment	NA	NA	NA	peripheral blood leukocytes from rheumatoid arthritis patients and control cases
GSM1052108	GSE42861	-0.0552877	4.32016	primary cells	PBMCs	PBMCs	PBMCs	hematopoietic system	blood	peripheral blood	adult	non_cancerous	RA	rheumatoid arthritis	FALSE	no_treatment	NA	NA	NA	peripheral blood leukocytes from rheumatoid arthritis patients and control cases
GSM1052109	GSE42861	-0.0302228	2.40672	primary cells	PBMCs	PBMCs	PBMCs	hematopoietic system	blood	peripheral blood	adult	non_cancerous	RA	rheumatoid arthritis	FALSE	no_treatment	NA	NA	NA	peripheral blood leukocytes from rheumatoid arthritis patients and control cases
GSM1052110	GSE42861	-0.0355462	3.48877	primary cells	PBMCs	PBMCs	PBMCs	hematopoietic system	blood	peripheral blood	adult	non_cancerous	RA	rheumatoid arthritis	FALSE	no_treatment	NA	NA	NA	peripheral blood leukocytes from rheumatoid arthritis patients and control cases
GSM1052111	GSE42861	-0.0347683	3.63885	primary cells	PBMCs	PBMCs	PBMCs	hematopoietic system	blood	peripheral blood	adult	non_cancerous	RA	rheumatoid arthritis	FALSE	no_treatment	NA	NA	NA	peripheral blood leukocytes from rheumatoid arthritis patients and control cases
GSM1052112	GSE42861	-0.0392411	3.87094	primary cells	PBMCs	PBMCs	PBMCs	hematopoietic system	blood	peripheral blood	adult	non_cancerous	RA	rheumatoid arthritis	FALSE	no_treatment	NA	NA	NA	peripheral blood leukocytes from rheumatoid arthritis patients and control cases
GSM1052113	GSE42861	-0.0425914	3.88169	primary cells	PBMCs	PBMCs	PBMCs	hematopoietic system	blood	peripheral blood	adult	non_cancerous	RA	rheumatoid arthritis	FALSE	no_treatment	NA	NA	NA	peripheral blood leukocytes from rheumatoid arthritis patients and control cases
GSM1052114	GSE42861	-0.0293126	1.94105	primary cells	PBMCs	PBMCs	PBMCs	hematopoietic system	blood	peripheral blood	adult	non_cancerous	RA	rheumatoid arthritis	FALSE	no_treatment	NA	NA	NA	peripheral blood leukocytes from rheumatoid arthritis patients and control cases
GSM1052115	GSE42861	-0.0234668	2.58409	primary cells	PBMCs	PBMCs	PBMCs	hematopoietic system	blood	peripheral blood	adult	non_cancerous	RA	rheumatoid arthritis	FALSE	no_treatment	NA	NA	NA	peripheral blood leukocytes from rheumatoid arthritis patients and control cases
GSM1052116	GSE42861	-0.0366507	3.76985	primary cells	PBMCs	PBMCs	PBMCs	hematopoietic system	blood	peripheral blood	adult	non_cancerous	RA	rheumatoid arthritis	FALSE	no_treatment	NA	NA	NA	peripheral blood leukocytes from rheumatoid arthritis patients and control cases
GSM1052117	GSE42861	-0.0366172	3.36688	primary cells	PBMCs	PBMCs	PBMCs	hematopoietic system	blood	peripheral blood	adult	non_cancerous	RA	rheumatoid arthritis	FALSE	no_treatment	NA	NA	NA	peripheral blood leukocytes from rheumatoid arthritis patients and control cases
GSM1052118	GSE42861	-0.0381503	3.56042	primary cells	PBMCs	PBMCs	PBMCs	hematopoietic system	blood	peripheral blood	adult	non_cancerous	RA	rheumatoid arthritis	FALSE	no_treatment	NA	NA	NA	peripheral blood leukocytes from rheumatoid arthritis patients and control cases
GSM1052119	GSE42861	-0.0420524	3.25187	primary cells	PBMCs	PBMCs	PBMCs	hematopoietic system	blood	peripheral blood	adult	non_cancerous	RA	rheumatoid arthritis	FALSE	no_treatment	NA	NA	NA	peripheral blood leukocytes from rheumatoid arthritis patients and control cases
GSM1052120	GSE42861	-0.0245028	2.5502	primary cells	PBMCs	PBMCs	PBMCs	hematopoietic system	blood	peripheral blood	adult	non_cancerous	RA	rheumatoid arthritis	FALSE	no_treatment	NA	NA	NA	peripheral blood leukocytes from rheumatoid arthritis patients and control cases
GSM1052121	GSE42861	-0.0331964	3.11587	primary cells	PBMCs	PBMCs	PBMCs	hematopoietic system	blood	peripheral blood	adult	non_cancerous	RA	rheumatoid arthritis	FALSE	no_treatment	NA	NA	NA	peripheral blood leukocytes from rheumatoid arthritis patients and control cases
GSM1052122	GSE42861	-0.0240345	1.99227	primary cells	PBMCs	PBMCs	PBMCs	hematopoietic system	blood	peripheral blood	adult	non_cancerous	NA	NA	FALSE	no_treatment	NA	NA	NA	peripheral blood leukocytes from rheumatoid arthritis patients and control cases
GSM1052123	GSE42861	-0.0381286	4.01997	primary cells	PBMCs	PBMCs	PBMCs	hematopoietic system	blood	peripheral blood	adult	non_cancerous	NA	NA	FALSE	no_treatment	NA	NA	NA	peripheral blood leukocytes from rheumatoid arthritis patients and control cases
GSM1052124	GSE42861	-0.0217625	2.58961	primary cells	PBMCs	PBMCs	PBMCs	hematopoietic system	blood	peripheral blood	adult	non_cancerous	NA	NA	FALSE	no_treatment	NA	NA	NA	peripheral blood leukocytes from rheumatoid arthritis patients and control cases
GSM1052125	GSE42861	-0.0339565	3.06852	primary cells	PBMCs	PBMCs	PBMCs	hematopoietic system	blood	peripheral blood	adult	non_cancerous	NA	NA	FALSE	no_treatment	NA	NA	NA	peripheral blood leukocytes from rheumatoid arthritis patients and control cases
GSM1052126	GSE42861	-0.0329568	3.23329	primary cells	PBMCs	PBMCs	PBMCs	hematopoietic system	blood	peripheral blood	adult	non_cancerous	NA	NA	FALSE	no_treatment	NA	NA	NA	peripheral blood leukocytes from rheumatoid arthritis patients and control cases
GSM1052127	GSE42861	-0.0278835	3.27466	primary cells	PBMCs	PBMCs	PBMCs	hematopoietic system	blood	peripheral blood	adult	non_cancerous	NA	NA	FALSE	no_treatment	NA	NA	NA	peripheral blood leukocytes from rheumatoid arthritis patients and control cases
GSM1052128	GSE42861	-0.0318066	1.86237	primary cells	PBMCs	PBMCs	PBMCs	hematopoietic system	blood	peripheral blood	adult	non_cancerous	NA	NA	FALSE	no_treatment	NA	NA	NA	peripheral blood leukocytes from rheumatoid arthritis patients and control cases
GSM1052129	GSE42861	-0.0284622	3.26896	primary cells	PBMCs	PBMCs	PBMCs	hematopoietic system	blood	peripheral blood	adult	non_cancerous	NA	NA	FALSE	no_treatment	NA	NA	NA	peripheral blood leukocytes from rheumatoid arthritis patients and control cases
GSM1052130	GSE42861	-0.0370093	3.58919	primary cells	PBMCs	PBMCs	PBMCs	hematopoietic system	blood	peripheral blood	adult	non_cancerous	NA	NA	FALSE	no_treatment	NA	NA	NA	peripheral blood leukocytes from rheumatoid arthritis patients and control cases
GSM1052131	GSE42861	-0.037021	3.59408	primary cells	PBMCs	PBMCs	PBMCs	hematopoietic system	blood	peripheral blood	adult	non_cancerous	NA	NA	FALSE	no_treatment	NA	NA	NA	peripheral blood leukocytes from rheumatoid arthritis patients and control cases
GSM1052132	GSE42861	-0.0408527	4.61975	primary cells	PBMCs	PBMCs	PBMCs	hematopoietic system	blood	peripheral blood	adult	non_cancerous	NA	NA	FALSE	no_treatment	NA	NA	NA	peripheral blood leukocytes from rheumatoid arthritis patients and control cases
GSM1052133	GSE42861	-0.0392134	5.15592	primary cells	PBMCs	PBMCs	PBMCs	hematopoietic system	blood	peripheral blood	adult	non_cancerous	NA	NA	FALSE	no_treatment	NA	NA	NA	peripheral blood leukocytes from rheumatoid arthritis patients and control cases
GSM1052134	GSE42861	-0.0500973	4.55126	primary cells	PBMCs	PBMCs	PBMCs	hematopoietic system	blood	peripheral blood	adult	non_cancerous	NA	NA	FALSE	no_treatment	NA	NA	NA	peripheral blood leukocytes from rheumatoid arthritis patients and control cases
GSM1052135	GSE42861	-0.0381923	3.61698	primary cells	PBMCs	PBMCs	PBMCs	hematopoietic system	blood	peripheral blood	adult	non_cancerous	NA	NA	FALSE	no_treatment	NA	NA	NA	peripheral blood leukocytes from rheumatoid arthritis patients and control cases
GSM1052136	GSE42861	-0.0362586	3.02304	primary cells	PBMCs	PBMCs	PBMCs	hematopoietic system	blood	peripheral blood	adult	non_cancerous	NA	NA	FALSE	no_treatment	NA	NA	NA	peripheral blood leukocytes from rheumatoid arthritis patients and control cases
GSM1052137	GSE42861	-0.034657	3.33041	primary cells	PBMCs	PBMCs	PBMCs	hematopoietic system	blood	peripheral blood	adult	non_cancerous	NA	NA	FALSE	no_treatment	NA	NA	NA	peripheral blood leukocytes from rheumatoid arthritis patients and control cases
GSM1052138	GSE42861	-0.0262128	1.60557	primary cells	PBMCs	PBMCs	PBMCs	hematopoietic system	blood	peripheral blood	adult	non_cancerous	RA	rheumatoid arthritis	FALSE	no_treatment	NA	NA	NA	peripheral blood leukocytes from rheumatoid arthritis patients and control cases
GSM1052139	GSE42861	-0.0290196	2.84313	primary cells	PBMCs	PBMCs	PBMCs	hematopoietic system	blood	peripheral blood	adult	non_cancerous	RA	rheumatoid arthritis	FALSE	no_treatment	NA	NA	NA	peripheral blood leukocytes from rheumatoid arthritis patients and control cases
GSM1052140	GSE42861	-0.0366082	3.69438	primary cells	PBMCs	PBMCs	PBMCs	hematopoietic system	blood	peripheral blood	adult	non_cancerous	RA	rheumatoid arthritis	FALSE	no_treatment	NA	NA	NA	peripheral blood leukocytes from rheumatoid arthritis patients and control cases
GSM1052141	GSE42861	-0.0330925	3.23329	primary cells	PBMCs	PBMCs	PBMCs	hematopoietic system	blood	peripheral blood	adult	non_cancerous	RA	rheumatoid arthritis	FALSE	no_treatment	NA	NA	NA	peripheral blood leukocytes from rheumatoid arthritis patients and control cases
GSM1052142	GSE42861	-0.0331312	3.47271	primary cells	PBMCs	PBMCs	PBMCs	hematopoietic system	blood	peripheral blood	adult	non_cancerous	RA	rheumatoid arthritis	FALSE	no_treatment	NA	NA	NA	peripheral blood leukocytes from rheumatoid arthritis patients and control cases
GSM1052143	GSE42861	-0.0237159	2.49167	primary cells	PBMCs	PBMCs	PBMCs	hematopoietic system	blood	peripheral blood	adult	non_cancerous	RA	rheumatoid arthritis	FALSE	no_treatment	NA	NA	NA	peripheral blood leukocytes from rheumatoid arthritis patients and control cases
GSM1052144	GSE42861	-0.0421722	3.99234	primary cells	PBMCs	PBMCs	PBMCs	hematopoietic system	blood	peripheral blood	adult	non_cancerous	RA	rheumatoid arthritis	FALSE	no_treatment	NA	NA	NA	peripheral blood leukocytes from rheumatoid arthritis patients and control cases
GSM1052145	GSE42861	-0.0243045	1.99791	primary cells	PBMCs	PBMCs	PBMCs	hematopoietic system	blood	peripheral blood	adult	non_cancerous	RA	rheumatoid arthritis	FALSE	no_treatment	NA	NA	NA	peripheral blood leukocytes from rheumatoid arthritis patients and control cases
GSM1052146	GSE42861	-0.0265263	2.19032	primary cells	PBMCs	PBMCs	PBMCs	hematopoietic system	blood	peripheral blood	adult	non_cancerous	RA	rheumatoid arthritis	FALSE	no_treatment	NA	NA	NA	peripheral blood leukocytes from rheumatoid arthritis patients and control cases
GSM1052147	GSE42861	-0.0402104	3.21117	primary cells	PBMCs	PBMCs	PBMCs	hematopoietic system	blood	peripheral blood	adult	non_cancerous	RA	rheumatoid arthritis	FALSE	no_treatment	NA	NA	NA	peripheral blood leukocytes from rheumatoid arthritis patients and control cases
GSM1052148	GSE42861	-0.0276059	2.40583	primary cells	PBMCs	PBMCs	PBMCs	hematopoietic system	blood	peripheral blood	adult	non_cancerous	RA	rheumatoid arthritis	FALSE	no_treatment	NA	NA	NA	peripheral blood leukocytes from rheumatoid arthritis patients and control cases
GSM1052149	GSE42861	-0.0336997	3.23742	primary cells	PBMCs	PBMCs	PBMCs	hematopoietic system	blood	peripheral blood	adult	non_cancerous	RA	rheumatoid arthritis	FALSE	no_treatment	NA	NA	NA	peripheral blood leukocytes from rheumatoid arthritis patients and control cases
GSM1052150	GSE42861	-0.0271454	1.74326	primary cells	PBMCs	PBMCs	PBMCs	hematopoietic system	blood	peripheral blood	adult	non_cancerous	RA	rheumatoid arthritis	FALSE	no_treatment	NA	NA	NA	peripheral blood leukocytes from rheumatoid arthritis patients and control cases
GSM1052151	GSE42861	-0.0184528	1.8329	primary cells	PBMCs	PBMCs	PBMCs	hematopoietic system	blood	peripheral blood	adult	non_cancerous	RA	rheumatoid arthritis	FALSE	no_treatment	NA	NA	NA	peripheral blood leukocytes from rheumatoid arthritis patients and control cases
GSM1052152	GSE42861	-0.0321296	2.76219	primary cells	PBMCs	PBMCs	PBMCs	hematopoietic system	blood	peripheral blood	adult	non_cancerous	RA	rheumatoid arthritis	FALSE	no_treatment	NA	NA	NA	peripheral blood leukocytes from rheumatoid arthritis patients and control cases
GSM1052153	GSE42861	-0.0104097	0.933553	primary cells	PBMCs	PBMCs	PBMCs	hematopoietic system	blood	peripheral blood	adult	non_cancerous	RA	rheumatoid arthritis	FALSE	no_treatment	NA	NA	NA	peripheral blood leukocytes from rheumatoid arthritis patients and control cases
GSM1052154	GSE42861	-0.0158899	1.0564	primary cells	PBMCs	PBMCs	PBMCs	hematopoietic system	blood	peripheral blood	adult	non_cancerous	RA	rheumatoid arthritis	FALSE	no_treatment	NA	NA	NA	peripheral blood leukocytes from rheumatoid arthritis patients and control cases
GSM1052155	GSE42861	-0.0181466	1.12536	primary cells	PBMCs	PBMCs	PBMCs	hematopoietic system	blood	peripheral blood	adult	non_cancerous	RA	rheumatoid arthritis	FALSE	no_treatment	NA	NA	NA	peripheral blood leukocytes from rheumatoid arthritis patients and control cases
GSM1052156	GSE42861	-0.0174838	1.48391	primary cells	PBMCs	PBMCs	PBMCs	hematopoietic system	blood	peripheral blood	adult	non_cancerous	RA	rheumatoid arthritis	FALSE	no_treatment	NA	NA	NA	peripheral blood leukocytes from rheumatoid arthritis patients and control cases
GSM1052157	GSE42861	-0.0152564	2.31935	primary cells	PBMCs	PBMCs	PBMCs	hematopoietic system	blood	peripheral blood	adult	non_cancerous	RA	rheumatoid arthritis	FALSE	no_treatment	NA	NA	NA	peripheral blood leukocytes from rheumatoid arthritis patients and control cases
GSM1052158	GSE42861	-0.0578109	6.66243	primary cells	PBMCs	PBMCs	PBMCs	hematopoietic system	blood	peripheral blood	adult	non_cancerous	RA	rheumatoid arthritis	FALSE	no_treatment	NA	NA	NA	peripheral blood leukocytes from rheumatoid arthritis patients and control cases
GSM1052159	GSE42861	-0.038676	4.18131	primary cells	PBMCs	PBMCs	PBMCs	hematopoietic system	blood	peripheral blood	adult	non_cancerous	RA	rheumatoid arthritis	FALSE	no_treatment	NA	NA	NA	peripheral blood leukocytes from rheumatoid arthritis patients and control cases
GSM1052160	GSE42861	-0.0274943	2.02016	primary cells	PBMCs	PBMCs	PBMCs	hematopoietic system	blood	peripheral blood	adult	non_cancerous	RA	rheumatoid arthritis	FALSE	no_treatment	NA	NA	NA	peripheral blood leukocytes from rheumatoid arthritis patients and control cases
GSM1052161	GSE42861	-0.027334	2.72901	primary cells	PBMCs	PBMCs	PBMCs	hematopoietic system	blood	peripheral blood	adult	non_cancerous	RA	rheumatoid arthritis	FALSE	no_treatment	NA	NA	NA	peripheral blood leukocytes from rheumatoid arthritis patients and control cases
GSM1052162	GSE42861	-0.038178	3.71816	primary cells	PBMCs	PBMCs	PBMCs	hematopoietic system	blood	peripheral blood	adult	non_cancerous	RA	rheumatoid arthritis	FALSE	no_treatment	NA	NA	NA	peripheral blood leukocytes from rheumatoid arthritis patients and control cases
GSM1052163	GSE42861	-0.0197782	1.91807	primary cells	PBMCs	PBMCs	PBMCs	hematopoietic system	blood	peripheral blood	adult	non_cancerous	RA	rheumatoid arthritis	FALSE	no_treatment	NA	NA	NA	peripheral blood leukocytes from rheumatoid arthritis patients and control cases
GSM1052164	GSE42861	-0.0148794	1.69018	primary cells	PBMCs	PBMCs	PBMCs	hematopoietic system	blood	peripheral blood	adult	non_cancerous	RA	rheumatoid arthritis	FALSE	no_treatment	NA	NA	NA	peripheral blood leukocytes from rheumatoid arthritis patients and control cases
GSM1052165	GSE42861	-0.0297806	2.9287	primary cells	PBMCs	PBMCs	PBMCs	hematopoietic system	blood	peripheral blood	adult	non_cancerous	RA	rheumatoid arthritis	FALSE	no_treatment	NA	NA	NA	peripheral blood leukocytes from rheumatoid arthritis patients and control cases
GSM1052166	GSE42861	-0.0354047	3.45455	primary cells	PBMCs	PBMCs	PBMCs	hematopoietic system	blood	peripheral blood	adult	non_cancerous	RA	rheumatoid arthritis	FALSE	no_treatment	NA	NA	NA	peripheral blood leukocytes from rheumatoid arthritis patients and control cases
GSM1052167	GSE42861	-0.0184963	2.01408	primary cells	PBMCs	PBMCs	PBMCs	hematopoietic system	blood	peripheral blood	adult	non_cancerous	RA	rheumatoid arthritis	FALSE	no_treatment	NA	NA	NA	peripheral blood leukocytes from rheumatoid arthritis patients and control cases
GSM1052168	GSE42861	-0.0261663	2.66794	primary cells	PBMCs	PBMCs	PBMCs	hematopoietic system	blood	peripheral blood	adult	non_cancerous	RA	rheumatoid arthritis	FALSE	no_treatment	NA	NA	NA	peripheral blood leukocytes from rheumatoid arthritis patients and control cases
GSM1052169	GSE42861	-0.0705902	8.89426	primary cells	PBMCs	PBMCs	PBMCs	hematopoietic system	blood	peripheral blood	adult	non_cancerous	RA	rheumatoid arthritis	FALSE	no_treatment	NA	NA	NA	peripheral blood leukocytes from rheumatoid arthritis patients and control cases
GSM1052170	GSE42861	-0.0329577	2.39786	primary cells	PBMCs	PBMCs	PBMCs	hematopoietic system	blood	peripheral blood	adult	non_cancerous	RA	rheumatoid arthritis	FALSE	no_treatment	NA	NA	NA	peripheral blood leukocytes from rheumatoid arthritis patients and control cases
GSM1052171	GSE42861	-0.0174057	1.14123	primary cells	PBMCs	PBMCs	PBMCs	hematopoietic system	blood	peripheral blood	adult	non_cancerous	RA	rheumatoid arthritis	FALSE	no_treatment	NA	NA	NA	peripheral blood leukocytes from rheumatoid arthritis patients and control cases
GSM1052172	GSE42861	-0.0294794	2.47905	primary cells	PBMCs	PBMCs	PBMCs	hematopoietic system	blood	peripheral blood	adult	non_cancerous	RA	rheumatoid arthritis	FALSE	no_treatment	NA	NA	NA	peripheral blood leukocytes from rheumatoid arthritis patients and control cases
GSM1052173	GSE42861	-0.0256107	2.50115	primary cells	PBMCs	PBMCs	PBMCs	hematopoietic system	blood	peripheral blood	adult	non_cancerous	RA	rheumatoid arthritis	FALSE	no_treatment	NA	NA	NA	peripheral blood leukocytes from rheumatoid arthritis patients and control cases
GSM1052174	GSE42861	-0.0319674	2.92723	primary cells	PBMCs	PBMCs	PBMCs	hematopoietic system	blood	peripheral blood	adult	non_cancerous	RA	rheumatoid arthritis	FALSE	no_treatment	NA	NA	NA	peripheral blood leukocytes from rheumatoid arthritis patients and control cases
GSM1052175	GSE42861	-0.0269201	2.89013	primary cells	PBMCs	PBMCs	PBMCs	hematopoietic system	blood	peripheral blood	adult	non_cancerous	RA	rheumatoid arthritis	FALSE	no_treatment	NA	NA	NA	peripheral blood leukocytes from rheumatoid arthritis patients and control cases
GSM1052176	GSE42861	-0.0429157	2.91256	primary cells	PBMCs	PBMCs	PBMCs	hematopoietic system	blood	peripheral blood	adult	non_cancerous	RA	rheumatoid arthritis	FALSE	no_treatment	NA	NA	NA	peripheral blood leukocytes from rheumatoid arthritis patients and control cases
GSM1052177	GSE42861	-0.0404539	4.38082	primary cells	PBMCs	PBMCs	PBMCs	hematopoietic system	blood	peripheral blood	adult	non_cancerous	RA	rheumatoid arthritis	FALSE	no_treatment	NA	NA	NA	peripheral blood leukocytes from rheumatoid arthritis patients and control cases
GSM1052178	GSE42861	-0.0297445	2.47546	primary cells	PBMCs	PBMCs	PBMCs	hematopoietic system	blood	peripheral blood	adult	non_cancerous	RA	rheumatoid arthritis	FALSE	no_treatment	NA	NA	NA	peripheral blood leukocytes from rheumatoid arthritis patients and control cases
GSM1052179	GSE42861	-0.0345568	2.99918	primary cells	PBMCs	PBMCs	PBMCs	hematopoietic system	blood	peripheral blood	adult	non_cancerous	RA	rheumatoid arthritis	FALSE	no_treatment	NA	NA	NA	peripheral blood leukocytes from rheumatoid arthritis patients and control cases
GSM1052180	GSE42861	-0.030417	2.76695	primary cells	PBMCs	PBMCs	PBMCs	hematopoietic system	blood	peripheral blood	adult	non_cancerous	RA	rheumatoid arthritis	FALSE	no_treatment	NA	NA	NA	peripheral blood leukocytes from rheumatoid arthritis patients and control cases
GSM1052181	GSE42861	-0.00661779	1.54326	primary cells	PBMCs	PBMCs	PBMCs	hematopoietic system	blood	peripheral blood	adult	non_cancerous	RA	rheumatoid arthritis	FALSE	no_treatment	NA	NA	NA	peripheral blood leukocytes from rheumatoid arthritis patients and control cases
GSM1052182	GSE42861	-0.0284307	2.02909	primary cells	PBMCs	PBMCs	PBMCs	hematopoietic system	blood	peripheral blood	adult	non_cancerous	RA	rheumatoid arthritis	FALSE	no_treatment	NA	NA	NA	peripheral blood leukocytes from rheumatoid arthritis patients and control cases
GSM1052183	GSE42861	-0.0295405	2.50884	primary cells	PBMCs	PBMCs	PBMCs	hematopoietic system	blood	peripheral blood	adult	non_cancerous	RA	rheumatoid arthritis	FALSE	no_treatment	NA	NA	NA	peripheral blood leukocytes from rheumatoid arthritis patients and control cases
GSM1052184	GSE42861	-0.0195298	1.31401	primary cells	PBMCs	PBMCs	PBMCs	hematopoietic system	blood	peripheral blood	adult	non_cancerous	RA	rheumatoid arthritis	FALSE	no_treatment	NA	NA	NA	peripheral blood leukocytes from rheumatoid arthritis patients and control cases
GSM1052185	GSE42861	-0.0317265	2.96359	primary cells	PBMCs	PBMCs	PBMCs	hematopoietic system	blood	peripheral blood	adult	non_cancerous	RA	rheumatoid arthritis	FALSE	no_treatment	NA	NA	NA	peripheral blood leukocytes from rheumatoid arthritis patients and control cases
GSM1052186	GSE42861	-0.022757	1.75911	primary cells	PBMCs	PBMCs	PBMCs	hematopoietic system	blood	peripheral blood	adult	non_cancerous	RA	rheumatoid arthritis	FALSE	no_treatment	NA	NA	NA	peripheral blood leukocytes from rheumatoid arthritis patients and control cases
GSM1052187	GSE42861	-0.0320718	3.19578	primary cells	PBMCs	PBMCs	PBMCs	hematopoietic system	blood	peripheral blood	adult	non_cancerous	RA	rheumatoid arthritis	FALSE	no_treatment	NA	NA	NA	peripheral blood leukocytes from rheumatoid arthritis patients and control cases
GSM1052188	GSE42861	-0.0335467	3.36925	primary cells	PBMCs	PBMCs	PBMCs	hematopoietic system	blood	peripheral blood	adult	non_cancerous	NA	NA	FALSE	no_treatment	NA	NA	NA	peripheral blood leukocytes from rheumatoid arthritis patients and control cases
GSM1052189	GSE42861	-0.0395192	3.55501	primary cells	PBMCs	PBMCs	PBMCs	hematopoietic system	blood	peripheral blood	adult	non_cancerous	NA	NA	FALSE	no_treatment	NA	NA	NA	peripheral blood leukocytes from rheumatoid arthritis patients and control cases
GSM1052190	GSE42861	-0.0450187	3.14476	primary cells	PBMCs	PBMCs	PBMCs	hematopoietic system	blood	peripheral blood	adult	non_cancerous	NA	NA	FALSE	no_treatment	NA	NA	NA	peripheral blood leukocytes from rheumatoid arthritis patients and control cases
GSM1052191	GSE42861	-0.017185	1.35396	primary cells	PBMCs	PBMCs	PBMCs	hematopoietic system	blood	peripheral blood	adult	non_cancerous	NA	NA	FALSE	no_treatment	NA	NA	NA	peripheral blood leukocytes from rheumatoid arthritis patients and control cases
GSM1052192	GSE42861	-0.0293259	2.24088	primary cells	PBMCs	PBMCs	PBMCs	hematopoietic system	blood	peripheral blood	adult	non_cancerous	NA	NA	FALSE	no_treatment	NA	NA	NA	peripheral blood leukocytes from rheumatoid arthritis patients and control cases
GSM1052193	GSE42861	-0.0167154	1.50205	primary cells	PBMCs	PBMCs	PBMCs	hematopoietic system	blood	peripheral blood	adult	non_cancerous	NA	NA	FALSE	no_treatment	NA	NA	NA	peripheral blood leukocytes from rheumatoid arthritis patients and control cases
GSM1052194	GSE42861	-0.0191921	2.0864	primary cells	PBMCs	PBMCs	PBMCs	hematopoietic system	blood	peripheral blood	adult	non_cancerous	NA	NA	FALSE	no_treatment	NA	NA	NA	peripheral blood leukocytes from rheumatoid arthritis patients and control cases
GSM1052195	GSE42861	-0.0282167	2.70027	primary cells	PBMCs	PBMCs	PBMCs	hematopoietic system	blood	peripheral blood	adult	non_cancerous	NA	NA	FALSE	no_treatment	NA	NA	NA	peripheral blood leukocytes from rheumatoid arthritis patients and control cases
GSM1052196	GSE42861	-0.0479899	3.58484	primary cells	PBMCs	PBMCs	PBMCs	hematopoietic system	blood	peripheral blood	adult	non_cancerous	RA	rheumatoid arthritis	FALSE	no_treatment	NA	NA	NA	peripheral blood leukocytes from rheumatoid arthritis patients and control cases
GSM1052197	GSE42861	-0.0297273	2.35121	primary cells	PBMCs	PBMCs	PBMCs	hematopoietic system	blood	peripheral blood	adult	non_cancerous	RA	rheumatoid arthritis	FALSE	no_treatment	NA	NA	NA	peripheral blood leukocytes from rheumatoid arthritis patients and control cases
GSM1052198	GSE42861	-0.0177587	1.87485	primary cells	PBMCs	PBMCs	PBMCs	hematopoietic system	blood	peripheral blood	adult	non_cancerous	RA	rheumatoid arthritis	FALSE	no_treatment	NA	NA	NA	peripheral blood leukocytes from rheumatoid arthritis patients and control cases
GSM1052199	GSE42861	-0.0341156	3.05699	primary cells	PBMCs	PBMCs	PBMCs	hematopoietic system	blood	peripheral blood	adult	non_cancerous	RA	rheumatoid arthritis	FALSE	no_treatment	NA	NA	NA	peripheral blood leukocytes from rheumatoid arthritis patients and control cases
GSM1052200	GSE42861	-0.0284191	2.77599	primary cells	PBMCs	PBMCs	PBMCs	hematopoietic system	blood	peripheral blood	adult	non_cancerous	RA	rheumatoid arthritis	FALSE	no_treatment	NA	NA	NA	peripheral blood leukocytes from rheumatoid arthritis patients and control cases
GSM1052201	GSE42861	-0.0279123	1.64962	primary cells	PBMCs	PBMCs	PBMCs	hematopoietic system	blood	peripheral blood	adult	non_cancerous	RA	rheumatoid arthritis	FALSE	no_treatment	NA	NA	NA	peripheral blood leukocytes from rheumatoid arthritis patients and control cases
GSM1052202	GSE42861	-0.0250494	1.77314	primary cells	PBMCs	PBMCs	PBMCs	hematopoietic system	blood	peripheral blood	adult	non_cancerous	RA	rheumatoid arthritis	FALSE	no_treatment	NA	NA	NA	peripheral blood leukocytes from rheumatoid arthritis patients and control cases
GSM1052203	GSE42861	-0.0187926	1.93827	primary cells	PBMCs	PBMCs	PBMCs	hematopoietic system	blood	peripheral blood	adult	non_cancerous	RA	rheumatoid arthritis	FALSE	no_treatment	NA	NA	NA	peripheral blood leukocytes from rheumatoid arthritis patients and control cases
GSM1052204	GSE42861	-0.0351045	2.59881	primary cells	PBMCs	PBMCs	PBMCs	hematopoietic system	blood	peripheral blood	adult	non_cancerous	RA	rheumatoid arthritis	FALSE	no_treatment	NA	NA	NA	peripheral blood leukocytes from rheumatoid arthritis patients and control cases
GSM1052205	GSE42861	-0.0208588	2.28081	primary cells	PBMCs	PBMCs	PBMCs	hematopoietic system	blood	peripheral blood	adult	non_cancerous	RA	rheumatoid arthritis	FALSE	no_treatment	NA	NA	NA	peripheral blood leukocytes from rheumatoid arthritis patients and control cases
GSM1052206	GSE42861	-0.024324	2.49799	primary cells	PBMCs	PBMCs	PBMCs	hematopoietic system	blood	peripheral blood	adult	non_cancerous	NA	NA	FALSE	no_treatment	NA	NA	NA	peripheral blood leukocytes from rheumatoid arthritis patients and control cases
GSM1052207	GSE42861	-0.0324964	3.09416	primary cells	PBMCs	PBMCs	PBMCs	hematopoietic system	blood	peripheral blood	adult	non_cancerous	NA	NA	FALSE	no_treatment	NA	NA	NA	peripheral blood leukocytes from rheumatoid arthritis patients and control cases
GSM1052208	GSE42861	-0.0274918	2.02584	primary cells	PBMCs	PBMCs	PBMCs	hematopoietic system	blood	peripheral blood	adult	non_cancerous	NA	NA	FALSE	no_treatment	NA	NA	NA	peripheral blood leukocytes from rheumatoid arthritis patients and control cases
GSM1052209	GSE42861	-0.0358746	2.26187	primary cells	PBMCs	PBMCs	PBMCs	hematopoietic system	blood	peripheral blood	adult	non_cancerous	NA	NA	FALSE	no_treatment	NA	NA	NA	peripheral blood leukocytes from rheumatoid arthritis patients and control cases
GSM1052210	GSE42861	-0.0282562	3.28764	primary cells	PBMCs	PBMCs	PBMCs	hematopoietic system	blood	peripheral blood	adult	non_cancerous	NA	NA	FALSE	no_treatment	NA	NA	NA	peripheral blood leukocytes from rheumatoid arthritis patients and control cases
GSM1052211	GSE42861	-0.0211969	0.967568	primary cells	PBMCs	PBMCs	PBMCs	hematopoietic system	blood	peripheral blood	adult	non_cancerous	NA	NA	FALSE	no_treatment	NA	NA	NA	peripheral blood leukocytes from rheumatoid arthritis patients and control cases
GSM1052212	GSE42861	-0.0358939	3.10172	primary cells	PBMCs	PBMCs	PBMCs	hematopoietic system	blood	peripheral blood	adult	non_cancerous	NA	NA	FALSE	no_treatment	NA	NA	NA	peripheral blood leukocytes from rheumatoid arthritis patients and control cases
GSM1052213	GSE42861	-0.0250243	1.95579	primary cells	PBMCs	PBMCs	PBMCs	hematopoietic system	blood	peripheral blood	adult	non_cancerous	NA	NA	FALSE	no_treatment	NA	NA	NA	peripheral blood leukocytes from rheumatoid arthritis patients and control cases
GSM1052413	GSE42865	-0.0384871	2.66492	cell line	EBV immortalized B-cells	HGPS B cells	HGPS B cells	hematopoietic system	blood	EBV immortalized B-cells	adult	non_cancerous	HGPS	Hutchinson-Gilford progeria syndrome	FALSE	treatment	EBV_immortalized	NA	NA	progeria and Werner syndrome patients
GSM1052414	GSE42865	-0.0330795	3.07918	cell line	EBV immortalized B-cells	HGPS B cells	HGPS B cells	hematopoietic system	blood	EBV immortalized B-cells	adult	non_cancerous	HGPS	Hutchinson-Gilford progeria syndrome	FALSE	treatment	EBV_immortalized	NA	NA	progeria and Werner syndrome patients
GSM1052415	GSE42865	-0.05452	4.55772	cell line	EBV immortalized B-cells	HGPS B cells	HGPS B cells	hematopoietic system	blood	EBV immortalized B-cells	adult	non_cancerous	HGPS	Hutchinson-Gilford progeria syndrome	FALSE	treatment	EBV_immortalized	NA	NA	progeria and Werner syndrome patients
GSM1052416	GSE42865	-0.0633093	6.20845	cell line	EBV immortalized B-cells	WS B cells	WS B cells	hematopoietic system	blood	EBV immortalized B-cells	adult	non_cancerous	WS	Werner syndrome	FALSE	no_treatment	NA	EBV_immortalized	NA	progeria and Werner syndrome patients
GSM1052417	GSE42865	-0.0435491	3.51244	cell line	EBV immortalized B-cells	WS B cells	WS B cells	hematopoietic system	blood	EBV immortalized B-cells	adult	non_cancerous	WS	Werner syndrome	FALSE	no_treatment	NA	EBV_immortalized	NA	progeria and Werner syndrome patients
GSM1052418	GSE42865	-0.038414	3.89625	cell line	EBV immortalized B-cells	WS B cells	WS B cells	hematopoietic system	blood	EBV immortalized B-cells	adult	non_cancerous	WS	Werner syndrome	FALSE	no_treatment	NA	EBV_immortalized	NA	progeria and Werner syndrome patients
GSM1052419	GSE42865	-0.0524425	5.18744	cell line	EBV immortalized B-cells	WS B cells	WS B cells	hematopoietic system	blood	EBV immortalized B-cells	adult	non_cancerous	WS	Werner syndrome	FALSE	no_treatment	NA	EBV_immortalized	NA	progeria and Werner syndrome patients
GSM1052420	GSE42865	-0.0381476	2.60896	primary cells	PBMCs	PBMCs	PBMCs	hematopoietic system	blood	peripheral blood	adult	non_cancerous	NA	NA	FALSE	no_treatment	NA	EBV_immortalized	NA	progeria and Werner syndrome patients
GSM1052421	GSE42865	-0.0302971	1.77659	primary cells	PBMCs	PBMCs	PBMCs	hematopoietic system	blood	peripheral blood	adult	non_cancerous	NA	NA	FALSE	no_treatment	NA	NA	NA	progeria and Werner syndrome patients
GSM1052422	GSE42865	-0.0323364	1.72185	primary cells	PBMCs	PBMCs	PBMCs	hematopoietic system	blood	peripheral blood	adult	non_cancerous	NA	NA	FALSE	no_treatment	NA	NA	NA	progeria and Werner syndrome patients
GSM1052423	GSE42865	-0.0343076	3.68078	cell line	EBV immortalized B-cells	EBV immortalized B-cells	B cells	hematopoietic system	blood	EBV immortalized B-cells	adult	non_cancerous	NA	NA	FALSE	treatment	immortalized	EBV_immortalized	NA	progeria and Werner syndrome patients
GSM1052424	GSE42865	-0.0444166	3.40726	cell line	EBV immortalized B-cells	EBV immortalized B-cells	B cells	hematopoietic system	blood	EBV immortalized B-cells	adult	non_cancerous	NA	NA	FALSE	treatment	immortalized	EBV_immortalized	NA	progeria and Werner syndrome patients
GSM1052425	GSE42865	-0.0372842	4.08074	cell line	EBV immortalized B-cells	EBV immortalized B-cells	B cells	hematopoietic system	blood	EBV immortalized B-cells	adult	non_cancerous	NA	NA	FALSE	treatment	immortalized	EBV_immortalized	NA	progeria and Werner syndrome patients
GSM1052426	GSE42865	-0.0119542	1.05059	cell line	lymphocytes	B lymphocytes	B cells	hematopoietic system	blood	B lymphocytes	adult	non_cancerous	NA	NA	FALSE	no_treatment	NA	NA	NA	progeria and Werner syndrome patients
GSM1052427	GSE42865	-0.0327884	2.36037	cell line	lymphocytes	B lymphocytes	B cells	hematopoietic system	blood	B lymphocytes	adult	non_cancerous	NA	NA	FALSE	no_treatment	NA	NA	NA	progeria and Werner syndrome patients
GSM1052428	GSE42865	-0.0257439	1.29832	cell line	lymphocytes	B lymphocytes	B cells	hematopoietic system	blood	B lymphocytes	adult	non_cancerous	NA	NA	FALSE	no_treatment	NA	NA	NA	progeria and Werner syndrome patients
GSM1060181	GSE43293	0.0068305	0.492049	tissue	NA	paraganglioma	paraganglioma	adrenal gland	adrenal gland	adrenal gland	adult	cancerous	PCPG	paranganglioma	FALSE	no_treatment	NA	NA	NA	cohort of paragangliomas and normal adrenal medulla samples
GSM1060182	GSE43293	-0.01343	1.61644	tissue	NA	paraganglioma	paraganglioma	adrenal gland	adrenal gland	adrenal gland	adult	cancerous	PCPG	paranganglioma	FALSE	no_treatment	NA	NA	NA	cohort of paragangliomas and normal adrenal medulla samples
GSM1060183	GSE43293	-0.025454	1.4176	tissue	NA	paraganglioma	paraganglioma	adrenal gland	adrenal gland	adrenal gland	adult	cancerous	PCPG	paranganglioma	FALSE	no_treatment	NA	NA	NA	cohort of paragangliomas and normal adrenal medulla samples
GSM1060184	GSE43293	-0.0046144	0.24279	tissue	NA	paraganglioma	paraganglioma	adrenal gland	adrenal gland	adrenal gland	adult	cancerous	PCPG	paranganglioma	FALSE	no_treatment	NA	NA	NA	cohort of paragangliomas and normal adrenal medulla samples
GSM1060185	GSE43293	-0.0499756	4.9789	tissue	NA	paraganglioma	paraganglioma	adrenal gland	adrenal gland	adrenal gland	adult	cancerous	PCPG	paranganglioma	FALSE	no_treatment	NA	NA	NA	cohort of paragangliomas and normal adrenal medulla samples
GSM1060186	GSE43293	-0.0399287	2.98501	tissue	NA	paraganglioma	paraganglioma	adrenal gland	adrenal gland	adrenal gland	adult	cancerous	PCPG	paranganglioma	FALSE	no_treatment	NA	NA	NA	cohort of paragangliomas and normal adrenal medulla samples
GSM1060187	GSE43293	-0.0261428	2.14258	tissue	NA	paraganglioma	paraganglioma	adrenal gland	adrenal gland	adrenal gland	adult	cancerous	PCPG	paranganglioma	FALSE	no_treatment	NA	NA	NA	cohort of paragangliomas and normal adrenal medulla samples
GSM1060188	GSE43293	-0.0312943	2.0953	tissue	NA	paraganglioma	paraganglioma	adrenal gland	adrenal gland	adrenal gland	adult	cancerous	PCPG	paranganglioma	FALSE	no_treatment	NA	NA	NA	cohort of paragangliomas and normal adrenal medulla samples
GSM1060189	GSE43293	-0.0070543	0.302797	tissue	NA	paraganglioma	paraganglioma	adrenal gland	adrenal gland	adrenal gland	adult	cancerous	PCPG	paranganglioma	FALSE	no_treatment	NA	NA	NA	cohort of paragangliomas and normal adrenal medulla samples
GSM1060190	GSE43293	-0.0200429	1.06598	tissue	NA	paraganglioma	paraganglioma	adrenal gland	adrenal gland	adrenal gland	adult	cancerous	PCPG	paranganglioma	FALSE	no_treatment	NA	NA	NA	cohort of paragangliomas and normal adrenal medulla samples
GSM1060191	GSE43293	-0.0568727	4.50616	tissue	NA	paraganglioma	paraganglioma	adrenal gland	adrenal gland	adrenal gland	adult	cancerous	PCPG	paranganglioma	FALSE	no_treatment	NA	NA	NA	cohort of paragangliomas and normal adrenal medulla samples
GSM1060192	GSE43293	-0.0462688	4.4052	tissue	NA	paraganglioma	paraganglioma	adrenal gland	adrenal gland	adrenal gland	adult	cancerous	PCPG	paranganglioma	FALSE	no_treatment	NA	NA	NA	cohort of paragangliomas and normal adrenal medulla samples
GSM1060193	GSE43293	-0.0338557	2.64139	tissue	NA	paraganglioma	paraganglioma	adrenal gland	adrenal gland	adrenal gland	adult	cancerous	PCPG	paranganglioma	FALSE	no_treatment	NA	NA	NA	cohort of paragangliomas and normal adrenal medulla samples
GSM1060194	GSE43293	-0.0498041	5.62791	tissue	NA	paraganglioma	paraganglioma	adrenal gland	adrenal gland	adrenal gland	adult	cancerous	PCPG	paranganglioma	FALSE	no_treatment	NA	NA	NA	cohort of paragangliomas and normal adrenal medulla samples
GSM1060195	GSE43293	-0.0270819	1.78875	tissue	NA	paraganglioma	paraganglioma	adrenal gland	adrenal gland	adrenal gland	adult	cancerous	PCPG	paranganglioma	FALSE	no_treatment	NA	NA	NA	cohort of paragangliomas and normal adrenal medulla samples
GSM1060196	GSE43293	-0.0319326	2.07282	tissue	NA	paraganglioma	paraganglioma	adrenal gland	adrenal gland	adrenal gland	adult	cancerous	PCPG	paranganglioma	FALSE	no_treatment	NA	NA	NA	cohort of paragangliomas and normal adrenal medulla samples
GSM1060197	GSE43293	-0.0538653	4.63924	tissue	NA	paraganglioma	paraganglioma	adrenal gland	adrenal gland	adrenal gland	adult	cancerous	PCPG	paranganglioma	FALSE	no_treatment	NA	NA	NA	cohort of paragangliomas and normal adrenal medulla samples
GSM1060198	GSE43293	-0.0680629	7.66904	tissue	NA	paraganglioma	paraganglioma	adrenal gland	adrenal gland	adrenal gland	adult	cancerous	PCPG	paranganglioma	FALSE	no_treatment	NA	NA	NA	cohort of paragangliomas and normal adrenal medulla samples
GSM1060199	GSE43293	-0.0460666	3.50325	tissue	NA	paraganglioma	paraganglioma	adrenal gland	adrenal gland	adrenal gland	adult	cancerous	PCPG	paranganglioma	FALSE	no_treatment	NA	NA	NA	cohort of paragangliomas and normal adrenal medulla samples
GSM1060200	GSE43293	-0.0315936	2.17528	tissue	NA	paraganglioma	paraganglioma	adrenal gland	adrenal gland	adrenal gland	adult	cancerous	PCPG	paranganglioma	FALSE	no_treatment	NA	NA	NA	cohort of paragangliomas and normal adrenal medulla samples
GSM1060201	GSE43293	-0.0417728	2.94809	tissue	NA	paraganglioma	paraganglioma	adrenal gland	adrenal gland	adrenal gland	adult	non_cancerous	NA	NA	FALSE	no_treatment	NA	NA	NA	cohort of paragangliomas and normal adrenal medulla samples
GSM1060202	GSE43293	-0.0369629	2.83638	tissue	NA	paraganglioma	paraganglioma	adrenal gland	adrenal gland	adrenal gland	adult	non_cancerous	NA	NA	FALSE	no_treatment	NA	NA	NA	cohort of paragangliomas and normal adrenal medulla samples
GSM1060203	GSE43293	-0.0536191	6.54767	tissue	NA	paraganglioma	paraganglioma	adrenal gland	adrenal gland	adrenal gland	adult	cancerous	PCPG	paranganglioma	FALSE	no_treatment	NA	NA	NA	cohort of paragangliomas and normal adrenal medulla samples
GSM1060204	GSE43293	-0.0329586	2.97592	tissue	NA	paraganglioma	paraganglioma	adrenal gland	adrenal gland	adrenal gland	adult	cancerous	PCPG	paranganglioma	FALSE	no_treatment	NA	NA	NA	cohort of paragangliomas and normal adrenal medulla samples
GSM1072272	GSE43851	-0.00569696	0.82457	cell line	colon carcinoma	HCT116	HCT116	digestive system	gastrointestinal tract	colon	adult	cancerous	COAD	colon adenocarcinoma	FALSE	no_treatment	NA	NA	NA	study of chromatin accessibility and DNA methylation using the CpG methyltransferase SssI
GSM1072273	GSE43851	-0.014972	2.1844	cell line	colon carcinoma	HCT116	HCT116	digestive system	gastrointestinal tract	colon	adult	cancerous	COAD	colon adenocarcinoma	FALSE	treatment	SSS1	NA	NA	study of chromatin accessibility and DNA methylation using the CpG methyltransferase SssI
GSM1072274	GSE43851	0.0130211	0.125224	cell line	colon carcinoma	HCT116	HCT116	digestive system	gastrointestinal tract	colon	adult	cancerous	COAD	colon adenocarcinoma	FALSE	treatment	AZA	NA	NA	study of chromatin accessibility and DNA methylation using the CpG methyltransferase SssI
GSM1072275	GSE43851	-0.00414852	0.412776	cell line	colon carcinoma	HCT116	HCT116	digestive system	gastrointestinal tract	colon	adult	cancerous	COAD	colon adenocarcinoma	FALSE	treatment	AZA_SSS1	NA	NA	study of chromatin accessibility and DNA methylation using the CpG methyltransferase SssI
GSM1072276	GSE43851	-0.0731829	0.532924	cell line	colon carcinoma	HCT116	HCT116	digestive system	gastrointestinal tract	colon	adult	cancerous	COAD	colon adenocarcinoma	FALSE	no_treatment	NA	NA	NA	study of chromatin accessibility and DNA methylation using the CpG methyltransferase SssI
GSM1072277	GSE43851	-0.0277372	0.509867	cell line	colon carcinoma	HCT116	HCT116	digestive system	gastrointestinal tract	colon	adult	cancerous	COAD	colon adenocarcinoma	FALSE	treatment	SSS1	NA	NA	study of chromatin accessibility and DNA methylation using the CpG methyltransferase SssI
GSM1072278	GSE43851	-0.0759928	0.733173	cell line	colon carcinoma	HCT116	HCT116	digestive system	gastrointestinal tract	colon	adult	cancerous	COAD	colon adenocarcinoma	FALSE	treatment	AZA	NA	NA	study of chromatin accessibility and DNA methylation using the CpG methyltransferase SssI
GSM1072279	GSE43851	-0.0503822	1.25725	cell line	colon carcinoma	HCT116	HCT116	digestive system	gastrointestinal tract	colon	adult	cancerous	COAD	colon adenocarcinoma	FALSE	treatment	AZA_SSS1	NA	NA	study of chromatin accessibility and DNA methylation using the CpG methyltransferase SssI
GSM1072280	GSE43851	0.0140574	0.0556567	cell line	breast cancer	MCF7	MCF7	breast	breast	breast	adult	cancerous	BRCA	breast carcinoma	FALSE	no_treatment	NA	NA	NA	study of chromatin accessibility and DNA methylation using the CpG methyltransferase SssI
GSM1072281	GSE43851	0.00577348	0.109091	cell line	breast cancer	MCF7	MCF7	breast	breast	breast	adult	cancerous	BRCA	breast carcinoma	FALSE	treatment	SSS1	NA	NA	study of chromatin accessibility and DNA methylation using the CpG methyltransferase SssI
GSM1072282	GSE43851	0.00844694	0.295315	cell line	breast cancer	MCF7	MCF7	breast	breast	breast	adult	cancerous	BRCA	breast carcinoma	FALSE	treatment	AZA	NA	NA	study of chromatin accessibility and DNA methylation using the CpG methyltransferase SssI
GSM1072283	GSE43851	-0.00769577	0.420731	cell line	breast cancer	MCF7	MCF7	breast	breast	breast	adult	cancerous	BRCA	breast carcinoma	FALSE	treatment	AZA_SSS1	NA	NA	study of chromatin accessibility and DNA methylation using the CpG methyltransferase SssI
GSM1072284	GSE43851	0.0247821	0.00111475	cell line	breast cancer	MCF7	MCF7	breast	breast	breast	adult	cancerous	BRCA	breast carcinoma	FALSE	treatment	SAHA	NA	NA	study of chromatin accessibility and DNA methylation using the CpG methyltransferase SssI
GSM1072285	GSE43851	0.00412287	0.269769	cell line	breast cancer	MCF7	MCF7	breast	breast	breast	adult	cancerous	BRCA	breast carcinoma	FALSE	treatment	SAHA_SSS1	NA	NA	study of chromatin accessibility and DNA methylation using the CpG methyltransferase SssI
GSM1072286	GSE43851	-0.0699258	5.96815	cell line	clear cell renal cell carcinoma	786-O	786-O	renal system	kidney	kidney	adult	cancerous	KIRC	kidney renal clear cell carcinoma	FALSE	no_treatment	NA	NA	NA	study of chromatin accessibility and DNA methylation using the CpG methyltransferase SssI
GSM1072287	GSE43851	-0.0649281	6.06198	cell line	clear cell renal cell carcinoma	786-O	786-O	renal system	kidney	kidney	adult	cancerous	KIRC	kidney renal clear cell carcinoma	FALSE	treatment	SSS1	NA	NA	study of chromatin accessibility and DNA methylation using the CpG methyltransferase SssI
GSM1072288	GSE43851	-0.0210098	2.1009	cell line	clear cell renal cell carcinoma	786-O	786-O	renal system	kidney	kidney	adult	cancerous	KIRC	kidney renal clear cell carcinoma	FALSE	treatment	AZA	NA	NA	study of chromatin accessibility and DNA methylation using the CpG methyltransferase SssI
GSM1072289	GSE43851	-0.0451743	3.95678	cell line	clear cell renal cell carcinoma	786-O	786-O	renal system	kidney	kidney	adult	cancerous	KIRC	kidney renal clear cell carcinoma	FALSE	treatment	AZA_SSS1	NA	NA	study of chromatin accessibility and DNA methylation using the CpG methyltransferase SssI
GSM1072290	GSE43851	-0.0405616	3.31957	cell line	clear cell renal cell carcinoma	786-O	786-O	renal system	kidney	kidney	adult	cancerous	KIRC	kidney renal clear cell carcinoma	FALSE	treatment	SAHA	NA	NA	study of chromatin accessibility and DNA methylation using the CpG methyltransferase SssI
GSM1072291	GSE43851	-0.0597903	4.50002	cell line	clear cell renal cell carcinoma	786-O	786-O	renal system	kidney	kidney	adult	cancerous	KIRC	kidney renal clear cell carcinoma	FALSE	treatment	SAHA_SSS1	NA	NA	study of chromatin accessibility and DNA methylation using the CpG methyltransferase SssI
GSM1075742	GSE43975	-0.00759116	0.25989	tissue	NA	peripheral blood	blood	hematopoietic system	blood	peripheral blood	adult	non_cancerous	NA	NA	FALSE	conditions	discordant_body_mass_index	NA	Twin20_1_F	MZ twin pairs concordant or discordant for BMI
GSM1075743	GSE43975	0.000807665	0.189669	tissue	NA	peripheral blood	blood	hematopoietic system	blood	peripheral blood	adult	non_cancerous	NA	NA	FALSE	conditions	discordant_body_mass_index	NA	Twin20_2_F	MZ twin pairs concordant or discordant for BMI
GSM1075744	GSE43975	-0.0216269	0.624424	tissue	NA	peripheral blood	blood	hematopoietic system	blood	peripheral blood	adult	non_cancerous	NA	NA	FALSE	conditions	discordant_body_mass_index	NA	Twin21_1_A	MZ twin pairs concordant or discordant for BMI
GSM1075745	GSE43975	-0.027462	0.931881	tissue	NA	peripheral blood	blood	hematopoietic system	blood	peripheral blood	adult	non_cancerous	NA	NA	FALSE	conditions	discordant_body_mass_index	NA	Twin21_2_A	MZ twin pairs concordant or discordant for BMI
GSM1075746	GSE43975	-0.0177943	0.598292	tissue	NA	peripheral blood	blood	hematopoietic system	blood	peripheral blood	adult	non_cancerous	NA	NA	FALSE	conditions	discordant_body_mass_index	NA	Twin15_1_B	MZ twin pairs concordant or discordant for BMI
GSM1075747	GSE43975	-0.0132423	0.308809	tissue	NA	peripheral blood	blood	hematopoietic system	blood	peripheral blood	adult	non_cancerous	NA	NA	FALSE	conditions	discordant_body_mass_index	NA	Twin15_2_B	MZ twin pairs concordant or discordant for BMI
GSM1075748	GSE43975	-0.0118322	0.472515	tissue	NA	peripheral blood	blood	hematopoietic system	blood	peripheral blood	adult	non_cancerous	NA	NA	FALSE	conditions	discordant_body_mass_index	NA	Twin1_1_G	MZ twin pairs concordant or discordant for BMI
GSM1075749	GSE43975	-0.00333664	0.200761	tissue	NA	peripheral blood	blood	hematopoietic system	blood	peripheral blood	adult	non_cancerous	NA	NA	FALSE	conditions	discordant_body_mass_index	NA	Twin1_2_G	MZ twin pairs concordant or discordant for BMI
GSM1075750	GSE43975	-0.0149041	0.237332	tissue	NA	peripheral blood	blood	hematopoietic system	blood	peripheral blood	adult	non_cancerous	NA	NA	FALSE	conditions	discordant_body_mass_index	NA	Twin5_1_G	MZ twin pairs concordant or discordant for BMI
GSM1075751	GSE43975	-0.00901189	0.198874	tissue	NA	peripheral blood	blood	hematopoietic system	blood	peripheral blood	adult	non_cancerous	NA	NA	FALSE	conditions	discordant_body_mass_index	NA	Twin5_2_G	MZ twin pairs concordant or discordant for BMI
GSM1075752	GSE43975	-0.000367748	0.166773	tissue	NA	peripheral blood	blood	hematopoietic system	blood	peripheral blood	adult	non_cancerous	NA	NA	FALSE	conditions	discordant_body_mass_index	NA	Twin6_1_G	MZ twin pairs concordant or discordant for BMI
GSM1075753	GSE43975	-0.00973538	0.218109	tissue	NA	peripheral blood	blood	hematopoietic system	blood	peripheral blood	adult	non_cancerous	NA	NA	FALSE	conditions	discordant_body_mass_index	NA	Twin6_2_G	MZ twin pairs concordant or discordant for BMI
GSM1075754	GSE43975	-0.00797086	0.694621	tissue	NA	peripheral blood	blood	hematopoietic system	blood	peripheral blood	adult	non_cancerous	NA	NA	FALSE	conditions	discordant_body_mass_index	NA	Twin14_1_G	MZ twin pairs concordant or discordant for BMI
GSM1075755	GSE43975	-0.00144641	0.363818	tissue	NA	peripheral blood	blood	hematopoietic system	blood	peripheral blood	adult	non_cancerous	NA	NA	FALSE	conditions	discordant_body_mass_index	NA	Twin14_2_G	MZ twin pairs concordant or discordant for BMI
GSM1075756	GSE43975	0.0054045	0.00178497	tissue	NA	peripheral blood	blood	hematopoietic system	blood	peripheral blood	adult	non_cancerous	NA	NA	FALSE	conditions	discordant_body_mass_index	NA	Twin25_1_E	MZ twin pairs concordant or discordant for BMI
GSM1075757	GSE43975	-0.0100094	0.275268	tissue	NA	peripheral blood	blood	hematopoietic system	blood	peripheral blood	adult	non_cancerous	NA	NA	FALSE	conditions	discordant_body_mass_index	NA	Twin25_2_E	MZ twin pairs concordant or discordant for BMI
GSM1075758	GSE43975	0.00811846	0.0656343	tissue	NA	peripheral blood	blood	hematopoietic system	blood	peripheral blood	adult	non_cancerous	NA	NA	FALSE	conditions	discordant_body_mass_index	NA	Twin8_1_G	MZ twin pairs concordant or discordant for BMI
GSM1075759	GSE43975	-0.00293242	0.00865741	tissue	NA	peripheral blood	blood	hematopoietic system	blood	peripheral blood	adult	non_cancerous	NA	NA	FALSE	conditions	discordant_body_mass_index	NA	Twin8_2_G	MZ twin pairs concordant or discordant for BMI
GSM1075760	GSE43975	-0.0164506	1.07479	tissue	NA	peripheral blood	blood	hematopoietic system	blood	peripheral blood	adult	non_cancerous	NA	NA	FALSE	conditions	discordant_body_mass_index	NA	Twin18_1_F	MZ twin pairs concordant or discordant for BMI
GSM1075761	GSE43975	-0.0170273	0.614656	tissue	NA	peripheral blood	blood	hematopoietic system	blood	peripheral blood	adult	non_cancerous	NA	NA	FALSE	conditions	discordant_body_mass_index	NA	Twin18_2_F	MZ twin pairs concordant or discordant for BMI
GSM1075762	GSE43975	-0.0106479	0.433765	tissue	NA	peripheral blood	blood	hematopoietic system	blood	peripheral blood	adult	non_cancerous	NA	NA	FALSE	conditions	discordant_body_mass_index	NA	Twin2_1_C	MZ twin pairs concordant or discordant for BMI
GSM1075763	GSE43975	-0.0113239	0.225873	tissue	NA	peripheral blood	blood	hematopoietic system	blood	peripheral blood	adult	non_cancerous	NA	NA	FALSE	conditions	discordant_body_mass_index	NA	Twin2_2_C	MZ twin pairs concordant or discordant for BMI
GSM1075764	GSE43975	-0.018332	0.466279	tissue	NA	peripheral blood	blood	hematopoietic system	blood	peripheral blood	adult	non_cancerous	NA	NA	FALSE	conditions	discordant_body_mass_index	NA	Twin22_1_G	MZ twin pairs concordant or discordant for BMI
GSM1075765	GSE43975	-0.00865854	0.363629	tissue	NA	peripheral blood	blood	hematopoietic system	blood	peripheral blood	adult	non_cancerous	NA	NA	FALSE	conditions	discordant_body_mass_index	NA	Twin22_2_G	MZ twin pairs concordant or discordant for BMI
GSM1075766	GSE43975	0.00290199	0.101845	tissue	NA	peripheral blood	blood	hematopoietic system	blood	peripheral blood	adult	non_cancerous	NA	NA	FALSE	conditions	discordant_body_mass_index	NA	Twin30_1_G	MZ twin pairs concordant or discordant for BMI
GSM1075767	GSE43975	-0.0101815	0.0345778	tissue	NA	peripheral blood	blood	hematopoietic system	blood	peripheral blood	adult	non_cancerous	NA	NA	FALSE	conditions	discordant_body_mass_index	NA	Twin30_2_G	MZ twin pairs concordant or discordant for BMI
GSM1075768	GSE43975	-0.0148116	0.698533	tissue	NA	peripheral blood	blood	hematopoietic system	blood	peripheral blood	adult	non_cancerous	NA	NA	FALSE	conditions	discordant_body_mass_index	NA	Twin23_1_A	MZ twin pairs concordant or discordant for BMI
GSM1075769	GSE43975	-0.020696	0.647705	tissue	NA	peripheral blood	blood	hematopoietic system	blood	peripheral blood	adult	non_cancerous	NA	NA	FALSE	conditions	discordant_body_mass_index	NA	Twin23_2_A	MZ twin pairs concordant or discordant for BMI
GSM1075770	GSE43975	-0.00741975	0.166773	tissue	NA	peripheral blood	blood	hematopoietic system	blood	peripheral blood	adult	non_cancerous	NA	NA	FALSE	conditions	discordant_body_mass_index	NA	Twin26_1_D	MZ twin pairs concordant or discordant for BMI
GSM1075771	GSE43975	-0.0163149	0.0905387	tissue	NA	peripheral blood	blood	hematopoietic system	blood	peripheral blood	adult	non_cancerous	NA	NA	FALSE	conditions	discordant_body_mass_index	NA	Twin26_2_D	MZ twin pairs concordant or discordant for BMI
GSM1075772	GSE43975	-0.0028541	0.126811	tissue	NA	peripheral blood	blood	hematopoietic system	blood	peripheral blood	adult	non_cancerous	NA	NA	FALSE	conditions	discordant_body_mass_index	NA	Twin27_1_D	MZ twin pairs concordant or discordant for BMI
GSM1075773	GSE43975	-0.0252714	1.03993	tissue	NA	peripheral blood	blood	hematopoietic system	blood	peripheral blood	adult	non_cancerous	NA	NA	FALSE	conditions	discordant_body_mass_index	NA	Twin27_2_D	MZ twin pairs concordant or discordant for BMI
GSM1075774	GSE43975	0.0096262	0.19668	tissue	NA	peripheral blood	blood	hematopoietic system	blood	peripheral blood	adult	non_cancerous	NA	NA	FALSE	conditions	discordant_body_mass_index	NA	Twin3_1_C	MZ twin pairs concordant or discordant for BMI
GSM1075775	GSE43975	0.00278358	0.0912056	tissue	NA	peripheral blood	blood	hematopoietic system	blood	peripheral blood	adult	non_cancerous	NA	NA	FALSE	conditions	discordant_body_mass_index	NA	Twin3_2_C	MZ twin pairs concordant or discordant for BMI
GSM1075776	GSE43975	-0.00566151	0.135071	tissue	NA	peripheral blood	blood	hematopoietic system	blood	peripheral blood	adult	non_cancerous	NA	NA	FALSE	conditions	discordant_body_mass_index	NA	Twin4_1_B	MZ twin pairs concordant or discordant for BMI
GSM1075777	GSE43975	-0.00931596	0.149417	tissue	NA	peripheral blood	blood	hematopoietic system	blood	peripheral blood	adult	non_cancerous	NA	NA	FALSE	conditions	discordant_body_mass_index	NA	Twin4_2_B	MZ twin pairs concordant or discordant for BMI
GSM1075778	GSE43975	-0.01645	0.424125	tissue	NA	peripheral blood	blood	hematopoietic system	blood	peripheral blood	adult	non_cancerous	NA	NA	FALSE	conditions	discordant_body_mass_index	NA	Twin10_1_A	MZ twin pairs concordant or discordant for BMI
GSM1075779	GSE43975	-0.000101	0.166022	tissue	NA	peripheral blood	blood	hematopoietic system	blood	peripheral blood	adult	non_cancerous	NA	NA	FALSE	conditions	discordant_body_mass_index	NA	Twin10_2_A	MZ twin pairs concordant or discordant for BMI
GSM1075780	GSE43975	-0.0102801	0.357595	tissue	NA	peripheral blood	blood	hematopoietic system	blood	peripheral blood	adult	non_cancerous	NA	NA	FALSE	conditions	discordant_body_mass_index	NA	Twin13_1_A	MZ twin pairs concordant or discordant for BMI
GSM1075781	GSE43975	-0.0169783	0.361739	tissue	NA	peripheral blood	blood	hematopoietic system	blood	peripheral blood	adult	non_cancerous	NA	NA	FALSE	conditions	discordant_body_mass_index	NA	Twin13_2_A	MZ twin pairs concordant or discordant for BMI
GSM1075782	GSE43975	-0.0125059	0.386764	tissue	NA	peripheral blood	blood	hematopoietic system	blood	peripheral blood	adult	non_cancerous	NA	NA	FALSE	conditions	discordant_body_mass_index	NA	Twin24_1_A	MZ twin pairs concordant or discordant for BMI
GSM1075783	GSE43975	-0.0073377	0.239147	tissue	NA	peripheral blood	blood	hematopoietic system	blood	peripheral blood	adult	non_cancerous	NA	NA	FALSE	conditions	discordant_body_mass_index	NA	Twin24_2_A	MZ twin pairs concordant or discordant for BMI
GSM1075784	GSE43975	-0.0108472	0.525949	tissue	NA	peripheral blood	blood	hematopoietic system	blood	peripheral blood	adult	non_cancerous	NA	NA	FALSE	conditions	discordant_body_mass_index	NA	Twin16_1_D	MZ twin pairs concordant or discordant for BMI
GSM1075785	GSE43975	-0.00645549	0.526384	tissue	NA	peripheral blood	blood	hematopoietic system	blood	peripheral blood	adult	non_cancerous	NA	NA	FALSE	conditions	discordant_body_mass_index	NA	Twin16_2_D	MZ twin pairs concordant or discordant for BMI
GSM1075786	GSE43975	-0.016131	0.686825	tissue	NA	peripheral blood	blood	hematopoietic system	blood	peripheral blood	adult	non_cancerous	NA	NA	FALSE	conditions	discordant_body_mass_index	NA	Twin11_1_A	MZ twin pairs concordant or discordant for BMI
GSM1075787	GSE43975	-0.0138478	0.508458	tissue	NA	peripheral blood	blood	hematopoietic system	blood	peripheral blood	adult	non_cancerous	NA	NA	FALSE	conditions	discordant_body_mass_index	NA	Twin11_2_A	MZ twin pairs concordant or discordant for BMI
GSM1075788	GSE43975	-0.0117297	0.483609	tissue	NA	peripheral blood	blood	hematopoietic system	blood	peripheral blood	adult	non_cancerous	NA	NA	FALSE	conditions	discordant_body_mass_index	NA	Twin12_1_A	MZ twin pairs concordant or discordant for BMI
GSM1075789	GSE43975	-0.0203971	0.537303	tissue	NA	peripheral blood	blood	hematopoietic system	blood	peripheral blood	adult	non_cancerous	NA	NA	FALSE	conditions	discordant_body_mass_index	NA	Twin12_2_A	MZ twin pairs concordant or discordant for BMI
GSM1075790	GSE43975	-0.00985916	0.173717	tissue	NA	peripheral blood	blood	hematopoietic system	blood	peripheral blood	adult	non_cancerous	NA	NA	FALSE	conditions	discordant_body_mass_index	NA	Twin28_1_A	MZ twin pairs concordant or discordant for BMI
GSM1075791	GSE43975	-0.00743755	0.169935	tissue	NA	peripheral blood	blood	hematopoietic system	blood	peripheral blood	adult	non_cancerous	NA	NA	FALSE	conditions	discordant_body_mass_index	NA	Twin28_2_A	MZ twin pairs concordant or discordant for BMI
GSM1075792	GSE43975	0.0012695	0.0224902	tissue	NA	peripheral blood	blood	hematopoietic system	blood	peripheral blood	adult	non_cancerous	NA	NA	FALSE	conditions	discordant_body_mass_index	NA	Twin7_1_D	MZ twin pairs concordant or discordant for BMI
GSM1075793	GSE43975	-0.00740683	0.135645	tissue	NA	peripheral blood	blood	hematopoietic system	blood	peripheral blood	adult	non_cancerous	NA	NA	FALSE	conditions	discordant_body_mass_index	NA	Twin7_2_D	MZ twin pairs concordant or discordant for BMI
GSM1075794	GSE43975	-0.0194319	0.677859	tissue	NA	peripheral blood	blood	hematopoietic system	blood	peripheral blood	adult	non_cancerous	NA	NA	FALSE	conditions	discordant_body_mass_index	NA	Twin9_1_D	MZ twin pairs concordant or discordant for BMI
GSM1075795	GSE43975	-0.0149026	0.596459	tissue	NA	peripheral blood	blood	hematopoietic system	blood	peripheral blood	adult	non_cancerous	NA	NA	FALSE	conditions	discordant_body_mass_index	NA	Twin9_2_D	MZ twin pairs concordant or discordant for BMI
GSM1075796	GSE43975	-0.0151883	0.348425	tissue	NA	peripheral blood	blood	hematopoietic system	blood	peripheral blood	adult	non_cancerous	NA	NA	FALSE	conditions	discordant_body_mass_index	NA	Twin19_1_D	MZ twin pairs concordant or discordant for BMI
GSM1075797	GSE43975	-0.0100674	0.449603	tissue	NA	peripheral blood	blood	hematopoietic system	blood	peripheral blood	adult	non_cancerous	NA	NA	FALSE	conditions	discordant_body_mass_index	NA	Twin19_2_D	MZ twin pairs concordant or discordant for BMI
GSM1075798	GSE43975	0.00153107	0.0767104	tissue	NA	peripheral blood	blood	hematopoietic system	blood	peripheral blood	adult	non_cancerous	NA	NA	FALSE	conditions	discordant_body_mass_index	NA	Twin29_1_D	MZ twin pairs concordant or discordant for BMI
GSM1075799	GSE43975	-0.00891144	0.333265	tissue	NA	peripheral blood	blood	hematopoietic system	blood	peripheral blood	adult	non_cancerous	NA	NA	FALSE	conditions	discordant_body_mass_index	NA	Twin29_2_D	MZ twin pairs concordant or discordant for BMI
GSM1075800	GSE43975	-0.0236514	0.816159	tissue	NA	peripheral blood	blood	hematopoietic system	blood	peripheral blood	adult	non_cancerous	NA	NA	FALSE	conditions	discordant_body_mass_index	NA	Twin46_1_F	MZ twin pairs concordant or discordant for BMI
GSM1075801	GSE43975	-0.0158098	0.889711	tissue	NA	peripheral blood	blood	hematopoietic system	blood	peripheral blood	adult	non_cancerous	NA	NA	FALSE	conditions	discordant_body_mass_index	NA	Twin46_2_F	MZ twin pairs concordant or discordant for BMI
GSM1075802	GSE43975	-0.017443	0.948102	tissue	NA	peripheral blood	blood	hematopoietic system	blood	peripheral blood	adult	non_cancerous	NA	NA	FALSE	conditions	discordant_body_mass_index	NA	Twin33_1_A	MZ twin pairs concordant or discordant for BMI
GSM1075803	GSE43975	-0.0132933	0.868287	tissue	NA	peripheral blood	blood	hematopoietic system	blood	peripheral blood	adult	non_cancerous	NA	NA	FALSE	conditions	discordant_body_mass_index	NA	Twin33_2_A	MZ twin pairs concordant or discordant for BMI
GSM1075804	GSE43975	-0.00448544	0.282711	tissue	NA	peripheral blood	blood	hematopoietic system	blood	peripheral blood	adult	non_cancerous	NA	NA	FALSE	conditions	discordant_body_mass_index	NA	Twin42_1_D	MZ twin pairs concordant or discordant for BMI
GSM1075805	GSE43975	-0.00385996	0.279068	tissue	NA	peripheral blood	blood	hematopoietic system	blood	peripheral blood	adult	non_cancerous	NA	NA	FALSE	conditions	discordant_body_mass_index	NA	Twin42_2_D	MZ twin pairs concordant or discordant for BMI
GSM1075806	GSE43975	-0.00421667	0.283929	tissue	NA	peripheral blood	blood	hematopoietic system	blood	peripheral blood	adult	non_cancerous	NA	NA	FALSE	conditions	discordant_body_mass_index	NA	Twin41_1_G	MZ twin pairs concordant or discordant for BMI
GSM1075807	GSE43975	-0.00243061	0.280108	tissue	NA	peripheral blood	blood	hematopoietic system	blood	peripheral blood	adult	non_cancerous	NA	NA	FALSE	conditions	discordant_body_mass_index	NA	Twin41_2_G	MZ twin pairs concordant or discordant for BMI
GSM1075808	GSE43975	-0.00457121	0.452059	tissue	NA	peripheral blood	blood	hematopoietic system	blood	peripheral blood	adult	non_cancerous	NA	NA	FALSE	conditions	discordant_body_mass_index	NA	Twin34_2_G	MZ twin pairs concordant or discordant for BMI
GSM1075809	GSE43975	-0.0155926	0.743708	tissue	NA	peripheral blood	blood	hematopoietic system	blood	peripheral blood	adult	non_cancerous	NA	NA	FALSE	conditions	discordant_body_mass_index	NA	Twin34_1_G	MZ twin pairs concordant or discordant for BMI
GSM1075810	GSE43975	-0.00882483	0.525731	tissue	NA	peripheral blood	blood	hematopoietic system	blood	peripheral blood	adult	non_cancerous	NA	NA	FALSE	conditions	discordant_body_mass_index	NA	Twin37_1_F	MZ twin pairs concordant or discordant for BMI
GSM1075811	GSE43975	-0.0131548	0.769823	tissue	NA	peripheral blood	blood	hematopoietic system	blood	peripheral blood	adult	non_cancerous	NA	NA	FALSE	conditions	discordant_body_mass_index	NA	Twin37_2_F	MZ twin pairs concordant or discordant for BMI
GSM1075812	GSE43975	-0.0272761	1.13358	tissue	NA	peripheral blood	blood	hematopoietic system	blood	peripheral blood	adult	non_cancerous	NA	NA	FALSE	conditions	discordant_body_mass_index	NA	Twin40_1_H	MZ twin pairs concordant or discordant for BMI
GSM1075813	GSE43975	-0.0188454	1.16772	tissue	NA	peripheral blood	blood	hematopoietic system	blood	peripheral blood	adult	non_cancerous	NA	NA	FALSE	conditions	discordant_body_mass_index	NA	Twin40_2_H	MZ twin pairs concordant or discordant for BMI
GSM1075814	GSE43975	-0.00904568	0.869906	tissue	NA	peripheral blood	blood	hematopoietic system	blood	peripheral blood	adult	non_cancerous	NA	NA	FALSE	conditions	discordant_body_mass_index	NA	Twin44_1_H	MZ twin pairs concordant or discordant for BMI
GSM1075815	GSE43975	-0.016742	1.03086	tissue	NA	peripheral blood	blood	hematopoietic system	blood	peripheral blood	adult	non_cancerous	NA	NA	FALSE	conditions	discordant_body_mass_index	NA	Twin44_2_H	MZ twin pairs concordant or discordant for BMI
GSM1075816	GSE43975	-0.00854995	0.790641	tissue	NA	peripheral blood	blood	hematopoietic system	blood	peripheral blood	adult	non_cancerous	NA	NA	FALSE	conditions	discordant_body_mass_index	NA	Twin32_1_A	MZ twin pairs concordant or discordant for BMI
GSM1075817	GSE43975	-0.00716977	0.372554	tissue	NA	peripheral blood	blood	hematopoietic system	blood	peripheral blood	adult	non_cancerous	NA	NA	FALSE	conditions	discordant_body_mass_index	NA	Twin32_2_A	MZ twin pairs concordant or discordant for BMI
GSM1075818	GSE43975	-0.0140594	1.04081	tissue	NA	peripheral blood	blood	hematopoietic system	blood	peripheral blood	adult	non_cancerous	NA	NA	FALSE	conditions	discordant_body_mass_index	NA	Twin31_1_H	MZ twin pairs concordant or discordant for BMI
GSM1075819	GSE43975	-0.0148148	1.03144	tissue	NA	peripheral blood	blood	hematopoietic system	blood	peripheral blood	adult	non_cancerous	NA	NA	FALSE	conditions	discordant_body_mass_index	NA	Twin31_2_H	MZ twin pairs concordant or discordant for BMI
GSM1075820	GSE43975	-0.01542	1.03115	tissue	NA	peripheral blood	blood	hematopoietic system	blood	peripheral blood	adult	non_cancerous	NA	NA	FALSE	conditions	discordant_body_mass_index	NA	Twin36_2_A	MZ twin pairs concordant or discordant for BMI
GSM1075821	GSE43975	-0.016292	0.84204	tissue	NA	peripheral blood	blood	hematopoietic system	blood	peripheral blood	adult	non_cancerous	NA	NA	FALSE	conditions	discordant_body_mass_index	NA	Twin36_1_A	MZ twin pairs concordant or discordant for BMI
GSM1075822	GSE43975	-0.0217029	0.846834	tissue	NA	peripheral blood	blood	hematopoietic system	blood	peripheral blood	adult	non_cancerous	NA	NA	FALSE	conditions	discordant_body_mass_index	NA	Twin20_1_C	MZ twin pairs concordant or discordant for BMI
GSM1075823	GSE43975	-0.015377	0.460282	tissue	NA	peripheral blood	blood	hematopoietic system	blood	peripheral blood	adult	non_cancerous	NA	NA	FALSE	conditions	discordant_body_mass_index	NA	Twin15_2_F	MZ twin pairs concordant or discordant for BMI
GSM1075824	GSE43975	-0.0259446	0.838586	tissue	NA	peripheral blood	blood	hematopoietic system	blood	peripheral blood	adult	non_cancerous	NA	NA	FALSE	conditions	discordant_body_mass_index	NA	Twin18_1_A	MZ twin pairs concordant or discordant for BMI
GSM1075825	GSE43975	-0.0130602	0.489723	tissue	NA	peripheral blood	blood	hematopoietic system	blood	peripheral blood	adult	non_cancerous	NA	NA	FALSE	conditions	discordant_body_mass_index	NA	Twin2_1_F	MZ twin pairs concordant or discordant for BMI
GSM1075826	GSE43975	0.00327421	0.0822013	tissue	NA	peripheral blood	blood	hematopoietic system	blood	peripheral blood	adult	non_cancerous	NA	NA	FALSE	conditions	discordant_body_mass_index	NA	Twin36_1_2_H	MZ twin pairs concordant or discordant for BMI
GSM1075827	GSE43975	-0.00612245	1.037	tissue	NA	peripheral blood	blood	hematopoietic system	blood	peripheral blood	adult	non_cancerous	NA	NA	FALSE	conditions	discordant_body_mass_index	NA	Twin33_2_F	MZ twin pairs concordant or discordant for BMI
GSM1075828	GSE43975	-0.0134968	0.964452	tissue	NA	peripheral blood	blood	hematopoietic system	blood	peripheral blood	adult	non_cancerous	NA	NA	FALSE	conditions	discordant_body_mass_index	NA	Twin39_1_H	MZ twin pairs concordant or discordant for BMI
GSM1075829	GSE43975	-0.0144538	0.584606	tissue	NA	peripheral blood	blood	hematopoietic system	blood	peripheral blood	adult	non_cancerous	NA	NA	FALSE	conditions	discordant_body_mass_index	NA	Twin36_1_H	MZ twin pairs concordant or discordant for BMI
GSM1075830	GSE43975	-0.0252205	1.0635	tissue	NA	peripheral blood	blood	hematopoietic system	blood	peripheral blood	adult	non_cancerous	NA	NA	FALSE	conditions	discordant_body_mass_index	NA	Twin36_1_2_A	MZ twin pairs concordant or discordant for BMI
GSM1075831	GSE43975	-0.00590938	0.338969	tissue	NA	peripheral blood	blood	hematopoietic system	blood	peripheral blood	adult	non_cancerous	NA	NA	FALSE	conditions	discordant_body_mass_index	NA	Twin36_2_H	MZ twin pairs concordant or discordant for BMI
GSM1075832	GSE43975	-0.000667016	0.174324	tissue	NA	peripheral blood	blood	hematopoietic system	blood	peripheral blood	adult	non_cancerous	NA	NA	FALSE	conditions	discordant_body_mass_index	NA	Twin36_2_2_H	MZ twin pairs concordant or discordant for BMI
GSM1075833	GSE43975	-0.0168605	0.779302	tissue	NA	peripheral blood	blood	hematopoietic system	blood	peripheral blood	adult	non_cancerous	NA	NA	FALSE	conditions	discordant_body_mass_index	NA	Twin36_2_2_A	MZ twin pairs concordant or discordant for BMI
GSM1075834	GSE43975	-0.00874994	0.729676	tissue	NA	peripheral blood	blood	hematopoietic system	blood	peripheral blood	adult	non_cancerous	NA	NA	FALSE	conditions	discordant_body_mass_index	NA	Twin14_2_E	MZ twin pairs concordant or discordant for BMI
GSM1075835	GSE43975	-0.0145857	1.09753	tissue	NA	peripheral blood	blood	hematopoietic system	blood	peripheral blood	adult	non_cancerous	NA	NA	FALSE	conditions	discordant_body_mass_index	NA	Twin14_2_2_E	MZ twin pairs concordant or discordant for BMI
GSM1075836	GSE43975	-0.0179842	1.01399	tissue	NA	peripheral blood	blood	hematopoietic system	blood	peripheral blood	adult	non_cancerous	NA	NA	FALSE	conditions	discordant_body_mass_index	NA	Twin14_1_E	MZ twin pairs concordant or discordant for BMI
GSM1075837	GSE43975	-0.0162261	1.10657	tissue	NA	peripheral blood	blood	hematopoietic system	blood	peripheral blood	adult	non_cancerous	NA	NA	FALSE	conditions	discordant_body_mass_index	NA	Twin14_1_2_E	MZ twin pairs concordant or discordant for BMI
GSM1079474	GSE44132	-0.0265347	1.86173	tissue	NA	peripheral blood	blood	hematopoietic system	blood	peripheral blood	adult	non_cancerous	NA	NA	FALSE	conditions	pregnancy	NA	NA	pregnant women with a history of either Major Depression or Bipolar Disorder (I, II or NOS) and prospectively followed during pregnancy and after delivery
GSM1079475	GSE44132	-0.0257837	1.36481	tissue	NA	peripheral blood	blood	hematopoietic system	blood	peripheral blood	adult	non_cancerous	PPD	postpartum depression	FALSE	Conditions	pregnancy	NA	NA	pregnant women with a history of either Major Depression or Bipolar Disorder (I, II or NOS) and prospectively followed during pregnancy and after delivery
GSM1079476	GSE44132	-0.00698329	0.913492	tissue	NA	peripheral blood	blood	hematopoietic system	blood	peripheral blood	adult	non_cancerous	PPD	postpartum depression	FALSE	Conditions	pregnancy	NA	NA	pregnant women with a history of either Major Depression or Bipolar Disorder (I, II or NOS) and prospectively followed during pregnancy and after delivery
GSM1079477	GSE44132	-0.0128074	0.747202	tissue	NA	peripheral blood	blood	hematopoietic system	blood	peripheral blood	adult	non_cancerous	PPD	postpartum depression	FALSE	Conditions	pregnancy	NA	NA	pregnant women with a history of either Major Depression or Bipolar Disorder (I, II or NOS) and prospectively followed during pregnancy and after delivery
GSM1079478	GSE44132	-0.0111556	0.967832	tissue	NA	peripheral blood	blood	hematopoietic system	blood	peripheral blood	adult	non_cancerous	NA	NA	FALSE	conditions	pregnancy	NA	NA	pregnant women with a history of either Major Depression or Bipolar Disorder (I, II or NOS) and prospectively followed during pregnancy and after delivery
GSM1079479	GSE44132	-0.00802417	1.00737	tissue	NA	peripheral blood	blood	hematopoietic system	blood	peripheral blood	adult	non_cancerous	PPD	postpartum depression	FALSE	Conditions	pregnancy	NA	NA	pregnant women with a history of either Major Depression or Bipolar Disorder (I, II or NOS) and prospectively followed during pregnancy and after delivery
GSM1079480	GSE44132	-0.00407992	0.544067	tissue	NA	peripheral blood	blood	hematopoietic system	blood	peripheral blood	adult	non_cancerous	NA	NA	FALSE	conditions	pregnancy	NA	NA	pregnant women with a history of either Major Depression or Bipolar Disorder (I, II or NOS) and prospectively followed during pregnancy and after delivery
GSM1079481	GSE44132	-0.0118938	0.883324	tissue	NA	peripheral blood	blood	hematopoietic system	blood	peripheral blood	adult	non_cancerous	NA	NA	FALSE	conditions	pregnancy	NA	NA	pregnant women with a history of either Major Depression or Bipolar Disorder (I, II or NOS) and prospectively followed during pregnancy and after delivery
GSM1079482	GSE44132	-0.0121079	0.56005	tissue	NA	peripheral blood	blood	hematopoietic system	blood	peripheral blood	adult	non_cancerous	NA	NA	FALSE	conditions	pregnancy	NA	NA	pregnant women with a history of either Major Depression or Bipolar Disorder (I, II or NOS) and prospectively followed during pregnancy and after delivery
GSM1079483	GSE44132	-0.0082059	0.336287	tissue	NA	peripheral blood	blood	hematopoietic system	blood	peripheral blood	adult	non_cancerous	NA	NA	FALSE	conditions	pregnancy	NA	NA	pregnant women with a history of either Major Depression or Bipolar Disorder (I, II or NOS) and prospectively followed during pregnancy and after delivery
GSM1079484	GSE44132	-0.00809262	0.425735	tissue	NA	peripheral blood	blood	hematopoietic system	blood	peripheral blood	adult	non_cancerous	NA	NA	FALSE	conditions	pregnancy	NA	NA	pregnant women with a history of either Major Depression or Bipolar Disorder (I, II or NOS) and prospectively followed during pregnancy and after delivery
GSM1079485	GSE44132	-0.0113018	1.34682	tissue	NA	peripheral blood	blood	hematopoietic system	blood	peripheral blood	adult	non_cancerous	NA	NA	FALSE	conditions	pregnancy	NA	NA	pregnant women with a history of either Major Depression or Bipolar Disorder (I, II or NOS) and prospectively followed during pregnancy and after delivery
GSM1079486	GSE44132	-0.0164872	1.028	tissue	NA	peripheral blood	blood	hematopoietic system	blood	peripheral blood	adult	non_cancerous	NA	NA	FALSE	conditions	pregnancy	NA	NA	pregnant women with a history of either Major Depression or Bipolar Disorder (I, II or NOS) and prospectively followed during pregnancy and after delivery
GSM1079487	GSE44132	-0.0162173	0.914045	tissue	NA	peripheral blood	blood	hematopoietic system	blood	peripheral blood	adult	non_cancerous	PPD	postpartum depression	FALSE	Conditions	pregnancy	NA	NA	pregnant women with a history of either Major Depression or Bipolar Disorder (I, II or NOS) and prospectively followed during pregnancy and after delivery
GSM1079488	GSE44132	0.00649542	0.180923	tissue	NA	peripheral blood	blood	hematopoietic system	blood	peripheral blood	adult	non_cancerous	NA	NA	FALSE	conditions	pregnancy	NA	NA	pregnant women with a history of either Major Depression or Bipolar Disorder (I, II or NOS) and prospectively followed during pregnancy and after delivery
GSM1079489	GSE44132	-0.00776896	0.347592	tissue	NA	peripheral blood	blood	hematopoietic system	blood	peripheral blood	adult	non_cancerous	PPD	postpartum depression	FALSE	Conditions	pregnancy	NA	NA	pregnant women with a history of either Major Depression or Bipolar Disorder (I, II or NOS) and prospectively followed during pregnancy and after delivery
GSM1079490	GSE44132	-0.0161669	1.07938	tissue	NA	peripheral blood	blood	hematopoietic system	blood	peripheral blood	adult	non_cancerous	PPD	postpartum depression	FALSE	Conditions	pregnancy	NA	NA	pregnant women with a history of either Major Depression or Bipolar Disorder (I, II or NOS) and prospectively followed during pregnancy and after delivery
GSM1079491	GSE44132	-0.00767473	0.454772	tissue	NA	peripheral blood	blood	hematopoietic system	blood	peripheral blood	adult	non_cancerous	NA	NA	FALSE	conditions	pregnancy	NA	NA	pregnant women with a history of either Major Depression or Bipolar Disorder (I, II or NOS) and prospectively followed during pregnancy and after delivery
GSM1079492	GSE44132	-0.0153037	0.66449	tissue	NA	peripheral blood	blood	hematopoietic system	blood	peripheral blood	adult	non_cancerous	NA	NA	FALSE	conditions	pregnancy	NA	NA	pregnant women with a history of either Major Depression or Bipolar Disorder (I, II or NOS) and prospectively followed during pregnancy and after delivery
GSM1079493	GSE44132	-0.00752521	0.803134	tissue	NA	peripheral blood	blood	hematopoietic system	blood	peripheral blood	adult	non_cancerous	NA	NA	FALSE	conditions	pregnancy	NA	NA	pregnant women with a history of either Major Depression or Bipolar Disorder (I, II or NOS) and prospectively followed during pregnancy and after delivery
GSM1079494	GSE44132	-0.00779209	0.388661	tissue	NA	peripheral blood	blood	hematopoietic system	blood	peripheral blood	adult	non_cancerous	NA	NA	FALSE	conditions	pregnancy	NA	NA	pregnant women with a history of either Major Depression or Bipolar Disorder (I, II or NOS) and prospectively followed during pregnancy and after delivery
GSM1079495	GSE44132	-0.0117259	0.546938	tissue	NA	peripheral blood	blood	hematopoietic system	blood	peripheral blood	adult	non_cancerous	NA	NA	FALSE	conditions	pregnancy	NA	NA	pregnant women with a history of either Major Depression or Bipolar Disorder (I, II or NOS) and prospectively followed during pregnancy and after delivery
GSM1079496	GSE44132	0.000439228	0.437425	tissue	NA	peripheral blood	blood	hematopoietic system	blood	peripheral blood	adult	non_cancerous	PPD	postpartum depression	FALSE	Conditions	pregnancy	NA	NA	pregnant women with a history of either Major Depression or Bipolar Disorder (I, II or NOS) and prospectively followed during pregnancy and after delivery
GSM1079497	GSE44132	-0.00964937	1.00766	tissue	NA	peripheral blood	blood	hematopoietic system	blood	peripheral blood	adult	non_cancerous	NA	NA	FALSE	conditions	pregnancy	NA	NA	pregnant women with a history of either Major Depression or Bipolar Disorder (I, II or NOS) and prospectively followed during pregnancy and after delivery
GSM1079498	GSE44132	-0.0218292	1.21177	tissue	NA	peripheral blood	blood	hematopoietic system	blood	peripheral blood	adult	non_cancerous	NA	NA	FALSE	conditions	pregnancy	NA	NA	pregnant women with a history of either Major Depression or Bipolar Disorder (I, II or NOS) and prospectively followed during pregnancy and after delivery
GSM1079499	GSE44132	-0.014794	0.95538	tissue	NA	peripheral blood	blood	hematopoietic system	blood	peripheral blood	adult	non_cancerous	NA	NA	FALSE	conditions	pregnancy	NA	NA	pregnant women with a history of either Major Depression or Bipolar Disorder (I, II or NOS) and prospectively followed during pregnancy and after delivery
GSM1079500	GSE44132	-0.00869962	0.841333	tissue	NA	peripheral blood	blood	hematopoietic system	blood	peripheral blood	adult	non_cancerous	PPD	postpartum depression	FALSE	Conditions	pregnancy	NA	NA	pregnant women with a history of either Major Depression or Bipolar Disorder (I, II or NOS) and prospectively followed during pregnancy and after delivery
GSM1079501	GSE44132	-0.0124209	0.852279	tissue	NA	peripheral blood	blood	hematopoietic system	blood	peripheral blood	adult	non_cancerous	NA	NA	FALSE	conditions	pregnancy	NA	NA	pregnant women with a history of either Major Depression or Bipolar Disorder (I, II or NOS) and prospectively followed during pregnancy and after delivery
GSM1079502	GSE44132	-0.00921951	0.446985	tissue	NA	peripheral blood	blood	hematopoietic system	blood	peripheral blood	adult	non_cancerous	PPD	postpartum depression	FALSE	Conditions	pregnancy	NA	NA	pregnant women with a history of either Major Depression or Bipolar Disorder (I, II or NOS) and prospectively followed during pregnancy and after delivery
GSM1079503	GSE44132	0.00250095	0.053295	tissue	NA	peripheral blood	blood	hematopoietic system	blood	peripheral blood	adult	non_cancerous	NA	NA	FALSE	conditions	pregnancy	NA	NA	pregnant women with a history of either Major Depression or Bipolar Disorder (I, II or NOS) and prospectively followed during pregnancy and after delivery
GSM1079504	GSE44132	-0.0123352	0.605672	tissue	NA	peripheral blood	blood	hematopoietic system	blood	peripheral blood	adult	non_cancerous	NA	NA	FALSE	conditions	pregnancy	NA	NA	pregnant women with a history of either Major Depression or Bipolar Disorder (I, II or NOS) and prospectively followed during pregnancy and after delivery
GSM1079505	GSE44132	-0.0062243	0.465926	tissue	NA	peripheral blood	blood	hematopoietic system	blood	peripheral blood	adult	non_cancerous	NA	NA	FALSE	conditions	pregnancy	NA	NA	pregnant women with a history of either Major Depression or Bipolar Disorder (I, II or NOS) and prospectively followed during pregnancy and after delivery
GSM1079506	GSE44132	-0.0108201	0.458685	tissue	NA	peripheral blood	blood	hematopoietic system	blood	peripheral blood	adult	non_cancerous	PPD	postpartum depression	FALSE	Conditions	pregnancy	NA	NA	pregnant women with a history of either Major Depression or Bipolar Disorder (I, II or NOS) and prospectively followed during pregnancy and after delivery
GSM1079507	GSE44132	-0.0119385	1.61082	tissue	NA	peripheral blood	blood	hematopoietic system	blood	peripheral blood	adult	non_cancerous	NA	NA	FALSE	conditions	pregnancy	NA	NA	pregnant women with a history of either Major Depression or Bipolar Disorder (I, II or NOS) and prospectively followed during pregnancy and after delivery
GSM1079508	GSE44132	-0.0351117	2.99901	tissue	NA	peripheral blood	blood	hematopoietic system	blood	peripheral blood	adult	non_cancerous	AD-PPD	antenatal and postpartum depression	FALSE	Conditions	pregnancy	NA	NA	pregnant women with a history of either Major Depression or Bipolar Disorder (I, II or NOS) and prospectively followed during pregnancy and after delivery
GSM1079509	GSE44132	-0.0211733	1.78994	tissue	NA	peripheral blood	blood	hematopoietic system	blood	peripheral blood	adult	non_cancerous	AD	antenatal depression	FALSE	Conditions	pregnancy	NA	NA	pregnant women with a history of either Major Depression or Bipolar Disorder (I, II or NOS) and prospectively followed during pregnancy and after delivery
GSM1079510	GSE44132	-0.0295837	2.32361	tissue	NA	peripheral blood	blood	hematopoietic system	blood	peripheral blood	adult	non_cancerous	NA	NA	FALSE	conditions	pregnancy	NA	NA	pregnant women with a history of either Major Depression or Bipolar Disorder (I, II or NOS) and prospectively followed during pregnancy and after delivery
GSM1079511	GSE44132	-0.0328145	2.17401	tissue	NA	peripheral blood	blood	hematopoietic system	blood	peripheral blood	adult	non_cancerous	AD-PPD	antenatal and postpartum depression	FALSE	Conditions	pregnancy	NA	NA	pregnant women with a history of either Major Depression or Bipolar Disorder (I, II or NOS) and prospectively followed during pregnancy and after delivery
GSM1079512	GSE44132	-0.0156258	1.18914	tissue	NA	peripheral blood	blood	hematopoietic system	blood	peripheral blood	adult	non_cancerous	AD	antenatal depression	FALSE	Conditions	pregnancy	NA	NA	pregnant women with a history of either Major Depression or Bipolar Disorder (I, II or NOS) and prospectively followed during pregnancy and after delivery
GSM1079513	GSE44132	-0.00925321	1.08806	tissue	NA	peripheral blood	blood	hematopoietic system	blood	peripheral blood	adult	non_cancerous	AD	antenatal depression	FALSE	Conditions	pregnancy	NA	NA	pregnant women with a history of either Major Depression or Bipolar Disorder (I, II or NOS) and prospectively followed during pregnancy and after delivery
GSM1079514	GSE44132	-0.0458805	3.92934	tissue	NA	peripheral blood	blood	hematopoietic system	blood	peripheral blood	adult	non_cancerous	AD-PPD	antenatal and postpartum depression	FALSE	Conditions	pregnancy	NA	NA	pregnant women with a history of either Major Depression or Bipolar Disorder (I, II or NOS) and prospectively followed during pregnancy and after delivery
GSM1079515	GSE44132	-0.0303552	2.41606	tissue	NA	peripheral blood	blood	hematopoietic system	blood	peripheral blood	adult	non_cancerous	AD-PPD	antenatal and postpartum depression	FALSE	Conditions	pregnancy	NA	NA	pregnant women with a history of either Major Depression or Bipolar Disorder (I, II or NOS) and prospectively followed during pregnancy and after delivery
GSM1079516	GSE44132	-0.037149	3.37747	tissue	NA	peripheral blood	blood	hematopoietic system	blood	peripheral blood	adult	non_cancerous	AD	antenatal depression	FALSE	Conditions	pregnancy	NA	NA	pregnant women with a history of either Major Depression or Bipolar Disorder (I, II or NOS) and prospectively followed during pregnancy and after delivery
GSM1079517	GSE44132	-0.0278237	2.00834	tissue	NA	peripheral blood	blood	hematopoietic system	blood	peripheral blood	adult	non_cancerous	AD-PPD	antenatal and postpartum depression	FALSE	Conditions	pregnancy	NA	NA	pregnant women with a history of either Major Depression or Bipolar Disorder (I, II or NOS) and prospectively followed during pregnancy and after delivery
GSM1079518	GSE44132	-0.0217381	1.2602	tissue	NA	peripheral blood	blood	hematopoietic system	blood	peripheral blood	adult	non_cancerous	AD-PPD	antenatal and postpartum depression	FALSE	Conditions	pregnancy	NA	NA	pregnant women with a history of either Major Depression or Bipolar Disorder (I, II or NOS) and prospectively followed during pregnancy and after delivery
GSM1079519	GSE44132	-0.0189399	1.10794	tissue	NA	peripheral blood	blood	hematopoietic system	blood	peripheral blood	adult	non_cancerous	AD-PPD	antenatal and postpartum depression	FALSE	Conditions	pregnancy	NA	NA	pregnant women with a history of either Major Depression or Bipolar Disorder (I, II or NOS) and prospectively followed during pregnancy and after delivery
GSM1079520	GSE44132	-0.048363	3.78076	tissue	NA	peripheral blood	blood	hematopoietic system	blood	peripheral blood	adult	non_cancerous	AD-PPD	antenatal and postpartum depression	FALSE	Conditions	pregnancy	NA	NA	pregnant women with a history of either Major Depression or Bipolar Disorder (I, II or NOS) and prospectively followed during pregnancy and after delivery
GSM1079521	GSE44132	-0.0308418	2.67532	tissue	NA	peripheral blood	blood	hematopoietic system	blood	peripheral blood	adult	non_cancerous	AD	antenatal depression	FALSE	Conditions	pregnancy	NA	NA	pregnant women with a history of either Major Depression or Bipolar Disorder (I, II or NOS) and prospectively followed during pregnancy and after delivery
GSM1079522	GSE44132	-0.0298227	2.79323	tissue	NA	peripheral blood	blood	hematopoietic system	blood	peripheral blood	adult	non_cancerous	AD-PPD	antenatal and postpartum depression	FALSE	Conditions	pregnancy	NA	NA	pregnant women with a history of either Major Depression or Bipolar Disorder (I, II or NOS) and prospectively followed during pregnancy and after delivery
GSM1079523	GSE44132	-0.0130241	0.898624	tissue	NA	peripheral blood	blood	hematopoietic system	blood	peripheral blood	adult	non_cancerous	AD	antenatal depression	FALSE	Conditions	pregnancy	NA	NA	pregnant women with a history of either Major Depression or Bipolar Disorder (I, II or NOS) and prospectively followed during pregnancy and after delivery
GSM1079524	GSE44132	-0.0082466	0.679435	tissue	NA	peripheral blood	blood	hematopoietic system	blood	peripheral blood	adult	non_cancerous	AD	antenatal depression	FALSE	Conditions	pregnancy	NA	NA	pregnant women with a history of either Major Depression or Bipolar Disorder (I, II or NOS) and prospectively followed during pregnancy and after delivery
GSM1079525	GSE44132	-0.0155328	1.4721	tissue	NA	peripheral blood	blood	hematopoietic system	blood	peripheral blood	adult	non_cancerous	AD-PPD	antenatal and postpartum depression	FALSE	Conditions	pregnancy	NA	NA	pregnant women with a history of either Major Depression or Bipolar Disorder (I, II or NOS) and prospectively followed during pregnancy and after delivery
GSM1079526	GSE44132	-0.0389917	2.36433	tissue	NA	peripheral blood	blood	hematopoietic system	blood	peripheral blood	adult	non_cancerous	AD-PPD	antenatal and postpartum depression	FALSE	Conditions	pregnancy	NA	NA	pregnant women with a history of either Major Depression or Bipolar Disorder (I, II or NOS) and prospectively followed during pregnancy and after delivery
GSM1079527	GSE44132	-0.0326646	2.55909	tissue	NA	peripheral blood	blood	hematopoietic system	blood	peripheral blood	adult	non_cancerous	AD-PPD	antenatal and postpartum depression	FALSE	Conditions	pregnancy	NA	NA	pregnant women with a history of either Major Depression or Bipolar Disorder (I, II or NOS) and prospectively followed during pregnancy and after delivery
GSM1079528	GSE44132	-0.021785	1.71918	tissue	NA	peripheral blood	blood	hematopoietic system	blood	peripheral blood	adult	non_cancerous	NA	NA	FALSE	conditions	pregnancy	NA	NA	pregnant women with a history of either Major Depression or Bipolar Disorder (I, II or NOS) and prospectively followed during pregnancy and after delivery
GSM1088514	GSE44661	-0.000579079	0.559635	primary cells	melanocytes	melanocytes	melanocytes	connective and soft tissues	skin	melanocytes	adult	non_cancerous	NA	NA	FALSE	no_treatment	NA	NA	NA	melanocytes, primary melanomas, lymph node metastases, and brain metastases
GSM1088515	GSE44661	-3.753e-05	0.802053	primary cells	melanocytes	melanocytes	melanocytes	connective and soft tissues	skin	melanocytes	adult	non_cancerous	NA	NA	FALSE	no_treatment	NA	NA	NA	melanocytes, primary melanomas, lymph node metastases, and brain metastases
GSM1088516	GSE44661	-0.0152931	2.02503	primary cells	melanocytes	melanocytes	melanocytes	connective and soft tissues	skin	melanocytes	adult	non_cancerous	NA	NA	FALSE	no_treatment	NA	NA	NA	melanocytes, primary melanomas, lymph node metastases, and brain metastases
GSM1088517	GSE44661	-0.046299	3.44869	tissue	NA	primary melanoma	melanoma	connective and soft tissues	skin	melanocytes	adult	cancerous	SKCM	skin cutaneous melanoma	FALSE	no_treatment	NA	NA	NA	melanocytes, primary melanomas, lymph node metastases, and brain metastases
GSM1088518	GSE44661	-0.0564582	6.16564	tissue	NA	primary melanoma	melanoma	connective and soft tissues	skin	melanocytes	adult	cancerous	SKCM	skin cutaneous melanoma	FALSE	no_treatment	NA	NA	NA	melanocytes, primary melanomas, lymph node metastases, and brain metastases
GSM1088519	GSE44661	-0.0424996	5.22632	tissue	NA	primary melanoma	melanoma	connective and soft tissues	skin	melanocytes	adult	cancerous	SKCM	skin cutaneous melanoma	FALSE	no_treatment	NA	NA	NA	melanocytes, primary melanomas, lymph node metastases, and brain metastases
GSM1088520	GSE44661	-0.0087318	0.391219	tissue	NA	primary melanoma	melanoma	connective and soft tissues	skin	melanocytes	adult	cancerous	SKCM	skin cutaneous melanoma	FALSE	no_treatment	NA	NA	NA	melanocytes, primary melanomas, lymph node metastases, and brain metastases
GSM1088521	GSE44661	0.00444881	0.261755	tissue	NA	metastatic melanoma (lymph node)	melanoma	hematopoietic system	lymph node	lymph node	adult	cancerous	SKCM	skin cutaneous melanoma	FALSE	no_treatment	NA	NA	NA	melanocytes, primary melanomas, lymph node metastases, and brain metastases
GSM1088522	GSE44661	-0.00831679	0.0356465	tissue	NA	metastatic melanoma (lymph node)	melanoma	hematopoietic system	lymph node	lymph node	adult	cancerous	SKCM	skin cutaneous melanoma	FALSE	no_treatment	NA	NA	NA	melanocytes, primary melanomas, lymph node metastases, and brain metastases
GSM1088523	GSE44661	0.0141089	0.0822013	tissue	NA	metastatic melanoma (lymph node)	melanoma	hematopoietic system	lymph node	lymph node	adult	cancerous	SKCM	skin cutaneous melanoma	FALSE	no_treatment	NA	NA	NA	melanocytes, primary melanomas, lymph node metastases, and brain metastases
GSM1088524	GSE44661	0.0235406	1.12475	tissue	NA	metastatic melanoma (lymph node)	melanoma	hematopoietic system	lymph node	lymph node	adult	cancerous	SKCM	skin cutaneous melanoma	FALSE	no_treatment	NA	NA	NA	melanocytes, primary melanomas, lymph node metastases, and brain metastases
GSM1088525	GSE44661	-0.00651816	0.257258	tissue	NA	metastatic melanoma (lymph node)	melanoma	hematopoietic system	lymph node	lymph node	adult	cancerous	SKCM	skin cutaneous melanoma	FALSE	no_treatment	NA	NA	NA	melanocytes, primary melanomas, lymph node metastases, and brain metastases
GSM1088526	GSE44661	-0.0125535	0.101845	tissue	NA	metastatic melanoma (lymph node)	melanoma	hematopoietic system	lymph node	lymph node	adult	cancerous	SKCM	skin cutaneous melanoma	FALSE	no_treatment	NA	NA	NA	melanocytes, primary melanomas, lymph node metastases, and brain metastases
GSM1088527	GSE44661	-0.00904499	0.0390382	tissue	NA	metastatic melanoma (lymph node)	melanoma	hematopoietic system	lymph node	lymph node	adult	cancerous	SKCM	skin cutaneous melanoma	FALSE	no_treatment	NA	NA	NA	melanocytes, primary melanomas, lymph node metastases, and brain metastases
GSM1088528	GSE44661	-0.0327807	2.0413	tissue	NA	metastatic melanoma (lymph node)	melanoma	hematopoietic system	lymph node	lymph node	adult	cancerous	SKCM	skin cutaneous melanoma	FALSE	no_treatment	NA	NA	NA	melanocytes, primary melanomas, lymph node metastases, and brain metastases
GSM1088529	GSE44661	-0.0190399	0.222467	tissue	NA	metastatic melanoma (lymph node)	melanoma	hematopoietic system	lymph node	lymph node	adult	cancerous	SKCM	skin cutaneous melanoma	FALSE	no_treatment	NA	NA	NA	melanocytes, primary melanomas, lymph node metastases, and brain metastases
GSM1088530	GSE44661	0.00580291	0.0916061	tissue	NA	metastatic melanoma (lymph node)	melanoma	hematopoietic system	lymph node	lymph node	adult	cancerous	SKCM	skin cutaneous melanoma	FALSE	no_treatment	NA	NA	NA	melanocytes, primary melanomas, lymph node metastases, and brain metastases
GSM1088531	GSE44661	-0.0205855	0.159154	tissue	NA	metastatic melanoma (lymph node)	melanoma	hematopoietic system	lymph node	lymph node	adult	cancerous	SKCM	skin cutaneous melanoma	FALSE	no_treatment	NA	NA	NA	melanocytes, primary melanomas, lymph node metastases, and brain metastases
GSM1088532	GSE44661	-0.0264323	0.799713	tissue	NA	metastatic melanoma (lymph node)	melanoma	hematopoietic system	lymph node	lymph node	adult	cancerous	SKCM	skin cutaneous melanoma	FALSE	no_treatment	NA	NA	NA	melanocytes, primary melanomas, lymph node metastases, and brain metastases
[truncated: 10,612 more rows]

## Sheet: reprogramming
Sample	Dataset	diffMed_old_young	log_pvalue	biosample_type	cell_type	sample_name	abbreviated_name	state	full_description
[truncated: 19 more rows]

## Sheet: differentiation
Sample	Dataset	diffMed_old_young	log_pvalue	biosample_type	cell_type	sample_name	abbreviated_name	state	full_description
[truncated: 28 more rows]

[truncated: 2 more sheets: conversion to naive, 12 cell lines dataset]
