# Supplementary material for: Locus-level L1 DNA methylation profiling reveals the epigenetic and transcriptional interplay between L1s and their integration sites
Source: Cell Genom. 2024 Feb 2;4(2):100498. doi: 10.1016/j.xgen.2024.100498 (PMC10879037; doi:10.1016/j.xgen.2024.100498)
Supplement: Table S6. Methylation levels of polymorphic L1HS elements obtained by Cas9-guided Nanopore sequencing and sgRNA sequences used in this study, related to Figures S1, 4, and S4 — All genomic coordinates are related to the hg38 reference genome. [file mmc8.xlsx]

## Sheet: Targets and sgRNA
Table S6. Methylation levels of polymorphic L1HS elements obtained by Cas9-guided nanopore sequencing and sgRNA sequences used in this study, related to Figure S1, Figure 4 and Figure S4.
Target chr	Target start	Target end	Target strand	Target family	Target ref	Target name	sgRNA chr	sgRNA start	sgRNA end	Primer ID	sgRNA strand	sgRNA sequence
chr1	84052389	84058406	-	L1HS	REF	chr1:84052389-84058406:-:L1HS:REF	chr1	84051216	84051239	LOU3459	+	TAGGGATAGATATACTCAAT
chr1	95336285	95336287	-	L1HS	NONREF	chr1:95336285-95336287:-:L1HS:NONREF	chr1	95334785	95334792	LOU3348	+	TAGATCTGCCACAATGCTAA
chr1	102103367	102103369	+	L1HS	NONREF	chr1:102103367-102103369:+:L1HS:NONREF	chr1	102104310	102104333	LOU3349	-	TGTACTGTTTGATGTCGGGT
chr1	165583897	165583899	-	L1HS	NONREF	chr1:165583897-165583899:-:L1HS:NONREF	chr1	165582193	165582215	LOU3350	+	CAGAGGCACCGGTATCGTCT
chr1	179606225	179606227	-	L1HS	NONREF	chr1:179606225-179606227:-:L1HS:NONREF	chr1	179604053	179604075	LOU3351	+	CTGTTTATTATTGGCTGTTC
chr1	184000536	184000538	-	L1HS	NONREF	chr1:184000536-184000538:-:L1HS:NONREF	chr1	183999578	183999601	LOU3352	+	GGGCCTAATGGTTTCTTTGG
chr1	184845616	184851641	+	L1HS	REF	chr1:184845616-184851641:+:L1HS:REF	chr1	184852974	184852997	LOU3456	-	ATTCCATGTGGTAAGTCCAA
chr1	218009227	218015252	-	L1HS	REF	chr1:218009227-218015252:-:L1HS:REF	chr1	218008214	218008237	LOU3457	+	AACTGAATTGGGCCTTGTTT
chr1	247687173	247693204	+	L1HS	REF	chr1:247687173-247693204:+:L1HS:REF	chr1	247694491	247694514	LOU3458	-	TTTTGTACTTGCCCAGACAT
chr10	6369617	6375667	-	L1HS	REF	chr10:6369617-6375667:-:L1HS:REF	chr10	6368299	6368322	LOU3460	+	CGGCAAGCAAAAGTCCTAGA
chr10	25418756	25418758	-	L1HS	NONREF	chr10:25418756-25418758:-:L1HS:NONREF	chr10	25417348	25417371	LOU3353	+	TAGAGTGTCTAGATCACGGT
chr10	67189566	67189568	+	L1HS	NONREF	chr10:67189566-67189568:+:L1HS:NONREF	chr10	67190468	67190478	LOU3354	-	AAACTTTACTACCCCAGTTT
chr10	122695714	122695716	+	L1HS	NONREF	chr10:122695714-122695716:+:L1HS:NONREF	chr10	122697191	122697214	LOU3355	-	GGGTCATTATGGGGCCCAAG
chr11	83941305	83941307	-	L1HS	NONREF	chr11:83941305-83941307:-:L1HS:NONREF	chr11	83939807	83939830	LOU3356	+	CTAAGACAAACTCTACAGGG
chr11	93136638	93142673	+	L1HS	REF	chr11:93136638-93142673:+:L1HS:REF	chr11	93143715	93143738	LOU3461	-	AAGAGAGATGCTATGCCTAA
chr11	110507146	110507148	-	L1HS	NONREF	chr11:110507146-110507148:-:L1HS:NONREF	chr11	110506136	110506159	LOU3357	+	GCCCTGCTGCTGTCCGGTTG
chr11	115024803	115024805	+	L1HS	NONREF	chr11:115024803-115024805:+:L1HS:NONREF	chr11	115025705	115025715	LOU3358	-	TGCAGTGTTATTGTCTGACT
chr12	28073477	28073479	-	L1HS	NONREF	chr12:28073477-28073479:-:L1HS:NONREF	chr12	28072567	28072578	LOU3359	+	TGAACCAAAAGCTTCTGCAA
chr12	33172858	33172860	-	L1HS	NONREF	chr12:33172858-33172860:-:L1HS:NONREF	chr12	33171811	33171834	LOU3360	+	CTAGTGCTGTCTGTAGCAAG
chr12	33864388	33864390	-	L1HS	NONREF	chr12:33864388-33864390:-:L1HS:NONREF	chr12	33863137	33863160	LOU3361	+	GCCTCATAGAGGTACCGACG
chr12	45701234	45701236	-	L1HS	NONREF	chr12:45701234-45701236:-:L1HS:NONREF	chr12	45700265	45700288	LOU3362	+	TCCAGCTGCAGCCAAGGTCA
chr12	69773410	69779441	-	L1HS	REF	chr12:69773410-69779441:-:L1HS:REF	chr12	69772318	69772341	LOU3462	+	TAGGCAGGCAGCATGGAGTT
chr12	96518775	96518777	-	L1HS	NONREF	chr12:96518775-96518777:-:L1HS:NONREF	chr12	96517295	96517318	LOU3363	+	TAGCCTCATGGAGTCAAGCT
chr12	126318381	126318383	-	L1HS	NONREF	chr12:126318381-126318383:-:L1HS:NONREF	chr12	126317387	126317410	LOU3364	+	AATCTACCCATTTCCTCCAA
chr13	60888196	60888198	-	L1HS	NONREF	chr13:60888196-60888198:-:L1HS:NONREF	chr13	60886988	60887011	LOU3365	+	GATATTTCCTTACGCATTGT
chr14	24523704	24523706	-	L1HS	NONREF	chr14:24523704-24523706:-:L1HS:NONREF	chr14	24522741	24522764	LOU3366	+	CTGCTTATGTTGTTGTGTGT
chr14	52201038	52201040	-	L1HS	NONREF	chr14:52201038-52201040:-:L1HS:NONREF	chr14	52199607	52199630	LOU3367	+	CAACAGGCCCCGGTAAGCAA
chr14	58753700	58753702	+	L1HS	NONREF	chr14:58753700-58753702:+:L1HS:NONREF	chr14	58755161	58755184	LOU3368	-	TTAACTGGACTCTGGCCTAA
chr14	76216188	76216190	-	L1HS	NONREF	chr14:76216188-76216190:-:L1HS:NONREF	chr14	76214718	76214741	LOU3369	+	GGATTTCCACCTGTTTTCGG
chr15	33739636	33739638	-	L1HS	NONREF	chr15:33739636-33739638:-:L1HS:NONREF	chr15	33738228	33738251	LOU3370	+	TTAATCAGGCAGATCCGCTC
chr15	47215130	47215132	-	L1HS	NONREF	chr15:47215130-47215132:-:L1HS:NONREF	chr15	47213971	47213994	LOU3371	+	AGGTGATGTGGAGTTGCGTC
chr15	55958953	55958955	+	L1HS	NONREF	chr15:55958953-55958955:+:L1HS:NONREF	chr15	55959855	55959861	LOU3372	-	TCTTAGCTGAGGCTTGCTTA
chr15	82882881	82888919	-	L1HS	REF	chr15:82882881-82888919:-:L1HS:REF	chr15	82001305	82001328	LOU3463	-	GGGCCTCTTCTTCAGGTTTT
chr17	34808392	34808394	-	L1HS	NONREF	chr17:34808392-34808394:-:L1HS:NONREF	chr17	34807368	34807391	LOU3373	+	GACAACAGAGAGTTAGTCGA
chr17	66641178	66641180	+	L1HS	NONREF	chr17:66641178-66641180:+:L1HS:NONREF	chr17	66642421	66642444	LOU3374	-	AAGAACGATCAAAGCAGGTT
chr17	70361267	70361269	+	L1HS	NONREF	chr17:70361267-70361269:+:L1HS:NONREF	chr17	70362724	70362747	LOU3375	-	GCCTGGTTGTTGCGTAGTTT
chr18	15095247	15095249	-	L1HS	NONREF	chr18:15095247-15095249:-:L1HS:NONREF	chr18	15094305	15094328	LOU3376	+	TCCGTAGGGTAACTTGGTAT
chr18	15193133	15193135	-	L1HS	NONREF	chr18:15193133-15193135:-:L1HS:NONREF	chr18	15192907	15192929	LOU3377	+	CCTGCACAGTTCAAACCCCT
chr2	22968126	22968128	-	L1HS	NONREF	chr2:22968126-22968128:-:L1HS:NONREF	chr2	22967105	22967128	LOU3378	+	ATATAACACTGGATAGTACT
chr2	35654291	35654293	+	L1HS	NONREF	chr2:35654291-35654293:+:L1HS:NONREF	chr2	35655303	35655326	LOU3379	-	TGACTTTGCATATAAGCATT
chr2	36343098	36343100	-	L1HS	NONREF	chr2:36343098-36343100:-:L1HS:NONREF	chr2	36341647	36341670	LOU3380	+	TCTTGTATATTTCCATGGGT
chr2	41686503	41686505	-	L1HS	NONREF	chr2:41686503-41686505:-:L1HS:NONREF	chr2	41685355	41685378	LOU3381	+	GAGGACGGAAATTCGATACT
chr2	71411474	71417501	-	L1HS	REF	chr2:71411474-71417501:-:L1HS:REF	chr2	71410303	71410326	LOU3464	+	GCCTCCAGAGTAGACTATAG
chr2	81870918	81870920	+	L1HS	NONREF	chr2:81870918-81870920:+:L1HS:NONREF	chr2	81872075	81872098	LOU3382	-	CACATGACTCATGGCTAGTA
chr2	102295989	102295991	+	L1HS	NONREF	chr2:102295989-102295991:+:L1HS:NONREF	chr2	102297672	102297694	LOU3383	-	GCTCATTTGTGCCAAGCCCA
chr2	108458274	108458276	-	L1HS	NONREF	chr2:108458274-108458276:-:L1HS:NONREF	chr2	108457266	108457289	LOU3384	+	TTAATGGCATTGTCGAAGAT
chr2	128816413	128816415	+	L1HS	NONREF	chr2:128816413-128816415:+:L1HS:NONREF	chr2	128817752	128817775	LOU3385	-	GTGCATGCCCAACCACGGAA
chr2	143253223	143253225	+	L1HS	NONREF	chr2:143253223-143253225:+:L1HS:NONREF	chr2	143254290	143254313	LOU3386	-	CAGTAGCCCCGCTTGTGTGA
chr2	155671339	155671341	+	L1HS	NONREF	chr2:155671339-155671341:+:L1HS:NONREF	chr2	155672692	155672715	LOU3387	-	CAAGCTGGCATCATATGCTG
chr2	161892394	161892396	-	L1HS	NONREF	chr2:161892394-161892396:-:L1HS:NONREF	chr2	161891944	161891966	LOU3388	+	CTAGTTTGAGAAGGGGGTCA
chr2	198915189	198915191	+	L1HS	NONREF	chr2:198915189-198915191:+:L1HS:NONREF	chr2	198916584	198916607	LOU3389	-	ATGACACCTGCCGTTAGCCA
chr2	229476842	229476844	+	L1HS	NONREF	chr2:229476842-229476844:+:L1HS:NONREF	chr2	229478213	229478236	LOU3390	-	ACACTATGATCATAATTGTG
chr20	17880292	17880294	+	L1HS	NONREF	chr20:17880292-17880294:+:L1HS:NONREF	chr20	17881618	17881641	LOU3391	-	GGCCTCCACCACCATGGCGG
chr20	23426108	23432140	+	L1HS	REF	chr20:23426108-23432140:+:L1HS:REF	chr20	17881618	17881641	LOU3391	-	GGCCTCCACCACCATGGCGG
chr20	55859566	55865521	+	L1HS	REF	chr20:55859566-55865521:+:L1HS:REF	chr20	55866490	55866513	LOU3465	-	ACATTTTGGTCAGGGATCAT
chr21	22253869	22253871	-	L1HS	NONREF	chr21:22253869-22253871:-:L1HS:NONREF	chr21	22253022	22253044	LOU3394	+	CTAGACCCATGTATACTAGT
chr22	15214621	15220667	-	L1HS	REF	chr22:15214621-15220667:-:L1HS:REF	chr22	11343434	11343456	LOU3395	-	TTTGGCGTTTTTGCCGTGAC
chr22	22131969	22131971	-	L1HS	NONREF	chr22:22131969-22131971:-:L1HS:NONREF	chr22	22130674	22130697	LOU3396	+	CATAATGTGTTGCTGGTGCT
chr22	22361253	22361255	+	L1HS	NONREF	chr22:22361253-22361255:+:L1HS:NONREF	chr22	22362676	22362699	LOU3397	-	AAACCTGTTGGTCAATAGTA
chr22	28059912	28059914	-	L1HS	NONREF	chr22:28059912-28059914:-:L1HS:NONREF	chr22	28058545	28058568	LOU3398	+	ACCTATATGCATGAGTAATT
chr3	55754551	55754553	+	L1HS	NONREF	chr3:55754551-55754553:+:L1HS:NONREF	chr3	55755453	55755471	LOU3399	-	AATGCCTTAACTACCGCAGT
chr3	80541011	80541013	-	L1HS	NONREF	chr3:80541011-80541013:-:L1HS:NONREF	chr3	80539909	80539932	LOU3400	+	CCATCGCGCCCAGTCGACAA
chr3	82095700	82095702	-	L1HS	NONREF	chr3:82095700-82095702:-:L1HS:NONREF	chr3	82094507	82094530	LOU3401	+	ACTGGAGTCTTTGCTACACT
chr3	85527420	85527422	+	L1HS	NONREF	chr3:85527420-85527422:+:L1HS:NONREF	chr3	85528869	85528892	LOU3402	-	ATGATCACGGTTAAAGGAAT
chr3	90169567	90175598	-	L1HS	REF	chr3:90169567-90175598:-:L1HS:REF	chr3	90877153	90877175	LOU3403	-	CTTCACCTACTGTGAGTTGA
chr3	101560812	101560814	+	L1HS	NONREF	chr3:101560812-101560814:+:L1HS:NONREF	chr3	101561928	101561951	LOU3404	-	GGACGAAGGACTCCGACGTA
chr3	123871878	123871880	+	L1HS	NONREF	chr3:123871878-123871880:+:L1HS:NONREF	chr3	123872876	123872899	LOU3405	-	ACACCCTGCCCTAACATCTG
chr3	136479056	136485103	-	L1HS	REF	chr3:136479056-136485103:-:L1HS:REF	chr3	135001097	135001120	LOU3466	+	TTGAGTGCTGATCCTCCTTG
chr3	139325613	139325615	+	L1HS	NONREF	chr3:139325613-139325615:+:L1HS:NONREF	chr3	139327046	139327069	LOU3406	-	CCAAAAGCGAATCTAGAGGG
chr3	151430754	151430756	-	L1HS	NONREF	chr3:151430754-151430756:-:L1HS:NONREF	chr3	151429281	151429304	LOU3407	+	CTCCCCACCTAGAAGTCGGA
chr3	169552175	169552177	+	L1HS	NONREF	chr3:169552175-169552177:+:L1HS:NONREF	chr3	169553450	169553473	LOU3408	-	AAATGCTCTTATAGGTACTT
chr3	186654351	186654353	+	L1HS	NONREF	chr3:186654351-186654353:+:L1HS:NONREF	chr3	186655376	186655399	LOU3409	-	TGTAGTACAGATTATTTGTC
chr4	19077911	19083929	-	L1HS	REF	chr4:19077911-19083929:-:L1HS:REF	chr4	19076605	19076628	LOU3469	+	TGAGTATATACCAGTGCGTT
chr4	53502121	53502123	-	L1HS	NONREF	chr4:53502121-53502123:-:L1HS:NONREF	chr4	53501098	53501121	LOU3410	+	CTGCCAAACTTGTGTTGGTC
chr4	68707017	68707019	-	L1HS	NONREF	chr4:68707017-68707019:-:L1HS:NONREF	chr4	68705718	68705741	LOU3411	+	AACCCTACATGGTCAGGCAT
chr4	78347980	78354013	+	L1HS	REF	chr4:78347980-78354013:+:L1HS:REF	chr4	78355186	78355209	LOU3470	-	ATTACAAGGTAGCCCGAAAA
chr4	79966907	79972933	+	L1HS	REF	chr4:79966907-79972933:+:L1HS:REF	chr4	79974153	79974176	LOU3471	-	TGAGAGCCTTTTCTCACAGA
chr4	109327158	109327160	-	L1HS	NONREF	chr4:109327158-109327160:-:L1HS:NONREF	chr4	109325658	109325660	LOU3412	+	GAGTAACTATATTTGAGGAG
chr4	131260491	131260493	-	L1HS	NONREF	chr4:131260491-131260493:-:L1HS:NONREF	chr4	131259443	131259466	LOU3413	+	ATCGTTGAGCCTTGCATAAA
chr4	146304143	146304145	+	L1HS	NONREF	chr4:146304143-146304145:+:L1HS:NONREF	chr4	146305707	146305729	LOU3414	-	TAGCTGTATATAGGCACCCC
chr4	151811653	151811655	-	L1HS	NONREF	chr4:151811653-151811655:-:L1HS:NONREF	chr4	151810349	151810372	LOU3415	+	GAATTAAGCTCCTAATGGTA
chr4	157986118	157986120	-	L1HS	NONREF	chr4:157986118-157986120:-:L1HS:NONREF	chr4	157985006	157985029	LOU3416	+	GTCTTGGCACTTGGCTACTC
chr4	166755895	166761908	+	L1HS	REF	chr4:166755895-166761908:+:L1HS:REF	chr4	166763224	166763247	LOU3467	-	TCTGGGCTTCATAGCCTCTG
chr4	189137085	189143104	+	L1HS	REF	chr4:189137085-189143104:+:L1HS:REF	chr4	189144220	189144243	LOU3468	-	ATGGGCAACTGACGCCACTT
chr5	21207622	21207624	+	L1HS	NONREF	chr5:21207622-21207624:+:L1HS:NONREF	chr5	21208825	21208848	LOU3417	-	GGCTTGCTACCATTATCCTC
chr5	58384174	58390206	+	L1HS	REF	chr5:58384174-58390206:+:L1HS:REF	chr5	58391680	58391703	LOU3472	-	AAAGGGGAGTCCTTCTGAAA
chr5	90154963	90154965	+	L1HS	NONREF	chr5:90154963-90154965:+:L1HS:NONREF	chr5	90155999	90156022	LOU3418	-	AGCCTGTTTTTTGGCAGCGG
chr5	106599671	106599673	+	L1HS	NONREF	chr5:106599671-106599673:+:L1HS:NONREF	chr5	106600595	106600618	LOU3419	-	GGTCCAGTGAGCTAATCGGT
chr5	110144555	110144557	-	L1HS	NONREF	chr5:110144555-110144557:-:L1HS:NONREF	chr5	110143267	110143290	LOU3420	+	GTGCCCTTAACCCCTTGCCA
chr5	116113364	116113366	-	L1HS	NONREF	chr5:116113364-116113366:-:L1HS:NONREF	chr5	116110698	116110720	LOU3421		AAGCATGATGCTAGCACCTG
chr5	117673840	117673842	+	L1HS	NONREF	chr5:117673840-117673842:+:L1HS:NONREF	chr5	117675122	117675145	LOU3422	-	TACAGGATATACTAGACAAG
chr5	137679083	137679085	-	L1HS	NONREF	chr5:137679083-137679085:-:L1HS:NONREF	chr5	137678162	137678183	LOU3423	+	AGCCTACTATTGTGAGTCTC
chr5	165068136	165068138	-	L1HS	NONREF	chr5:165068136-165068138:-:L1HS:NONREF	chr5	165066990	165067013	LOU3424	+	ACTATATCGAAGACTGTCGT
chr6	13190800	13190802	+	L1HS	NONREF	chr6:13190800-13190802:+:L1HS:NONREF	chr6	13192134	13192157	LOU3425	-	CCTGCAGCTCCTCCCGCTGA
chr6	24811657	24817706	-	L1HS	REF	chr6:24811657-24817706:-:L1HS:REF	chr6	24810196	24810219	LOU3473	+	AATATTCCTGGGTGCCACTC
chr6	62658301	62658303	+	L1HS	NONREF	chr6:62658301-62658303:+:L1HS:NONREF	chr6	62659391	62659414	LOU3426	-	TCACTCCGCTGGTCAGAGTG
chr6	84608436	84614463	+	L1HS	REF	chr6:84608436-84614463:+:L1HS:REF	chr6	84615421	84615444	LOU3474	-	TTGTTGAACACTAATCCCAC
chr6	102398209	102398211	-	L1HS	NONREF	chr6:102398209-102398211:-:L1HS:NONREF	chr6	102397052	102397075	LOU3427	+	TTGAGGCTATTGCGAGCAAG
chr6	123532791	123532793	-	L1HS	NONREF	chr6:123532791-123532793:-:L1HS:NONREF	chr6	123531535	123531558	LOU3428	+	GGAGGTAACCACCATTGTGA
chr6	142128962	142128964	-	L1HS	NONREF	chr6:142128962-142128964:-:L1HS:NONREF	chr6	142127526	142127549	LOU3429	+	GCAGAATTGAGGTTTCAGTA
chr6	147842450	147842452	+	L1HS	NONREF	chr6:147842450-147842452:+:L1HS:NONREF	chr6	147843811	147843834	LOU3430	-	CATACATAAGGGTCAGATAA
chr6	157547703	157547705	-	L1HS	NONREF	chr6:157547703-157547705:-:L1HS:NONREF	chr6	157546700	157546723	LOU3431	+	CTGATCGTAAGCAACTGATT
chr7	53584807	53584809	-	L1HS	NONREF	chr7:53584807-53584809:-:L1HS:NONREF	chr7	53583691	53583714	LOU3432	+	TTCCACAATACCGGTGCCCA
chr7	63148831	63154859	-	L1HS	REF	chr7:63148831-63154859:-:L1HS:REF	chr7	62332445	62332467	LOU3433	+	GGGAGGTGTTTGTTCATGGG
chr7	67126183	67126185	-	L1HS	NONREF	chr7:67126183-67126185:-:L1HS:NONREF	chr7	67123805	67123827	LOU3434	+	CCAGAAAGATTACGAAGTAA
chr7	96846650	96852680	-	L1HS	REF	chr7:96846650-96852680:-:L1HS:REF	chr7	96845657	96845680	LOU3475	+	TGTACAGCAGTCGCATTCTT
chr7	108188818	108188820	+	L1HS	NONREF	chr7:108188818-108188820:+:L1HS:NONREF	chr7	108189800	108189823	LOU3435	-	GTGAATAGTATCACGAGTAA
chr7	143121573	143121575	+	L1HS	NONREF	chr7:143121573-143121575:+:L1HS:NONREF	chr7	143122830	143122853	LOU3436	-	CATGGACCTACCGATATGTG
chr8	71486984	71486986	-	L1HS	NONREF	chr8:71486984-71486986:-:L1HS:NONREF	chr8	71486041	71486064	LOU3437	+	ATAGTGAGTATCGGGTTGCA
chr8	72875538	72881588	-	L1HS	REF	chr8:72875538-72881588:-:L1HS:REF	chr8	72874359	72874382	LOU3477	+	ACGAGCCAGCACCTCTATCA
chr8	84516386	84516388	+	L1HS	NONREF	chr8:84516386-84516388:+:L1HS:NONREF	chr8	84517367	84517390	LOU3438	-	AGGAGCAGTTGTGATTCTAC
chr8	104739851	104745873	-	L1HS	REF	chr8:104739851-104745873:-:L1HS:REF	chr8	104957679	104957702	LOU3476	+	GAGCTAAAATTCGCTCTCAG
chr9	5491417	5491419	+	L1HS	NONREF	chr9:5491417-5491419:+:L1HS:NONREF	chr9	5492493	5492516	LOU3439	-	TCTGAACTCTGTGCCAGATA
chr9	7741405	7741407	+	L1HS	NONREF	chr9:7741405-7741407:+:L1HS:NONREF	chr9	7742710	7742733	LOU3440	-	GACATAAGAAAAGGCGTAGA
chr9	83049539	83055571	-	L1HS	REF	chr9:83049539-83055571:-:L1HS:REF	chr9	87275456	87275479	LOU3441	+	GGGAAGAGCACTAAGCGTCT
chr9	87276756	87276758	-	L1HS	NONREF	chr9:87276756-87276758:-:L1HS:NONREF	chr9	87275456	87275479	LOU3441	+	GGGAAGAGCACTAAGCGTCT
chr9	108802688	108802690	+	L1HS	NONREF	chr9:108802688-108802690:+:L1HS:NONREF	chr9	108803843	108803866	LOU3442	-	GAGGTTTGATCATAGCTGTG
chr9	112798107	112804159	-	L1HS	REF	chr9:112798107-112804159:-:L1HS:REF	chr9	112796887	112796910	LOU3478	+	CTGTACGTTCTCTTGCATGG
chrX	11935296	11941314	-	L1HS	REF	chrX:11935296-11941314:-:L1HS:REF	chrX	11934306	11934329	LOU3479	+	TAGTTAGTGTACATAGAAAC
chrX	33407552	33407554	+	L1HS	NONREF	chrX:33407552-33407554:+:L1HS:NONREF	chrX	33408871	33408894	LOU3443	-	GGGTGTTTCATTCTGTGTAC
chrX	112314520	112314522	-	L1HS	NONREF	chrX:112314520-112314522:-:L1HS:NONREF	chrX	112313317	112313340	LOU3444	+	GGTCCACAGTTGTGGTAGTT
chrX	141421202	141427246	-	L1HS	REF	chrX:141421202-141427246:-:L1HS:REF	chrX	141419702	141419725	LOU3480	+	TTATTTTAGGAATACTAAGG
chrY	3443550	3449565	+	L1HS	REF	chrY:3443550-3449565:+:L1HS:REF	chrY	3450974	3450997	LOU3482	-	TAAATGGGGATTGGAGGTTC
chrY	4948913	4954938	-	L1HS	REF	chrY:4948913-4954938:-:L1HS:REF	chrY	4947556	4947579	LOU3483	+	GAAGGTACTGTAGCTAATAA
chrY	9941130	9947151	+	L1HS	REF	chrY:9941130-9947151:+:L1HS:REF	chrY	4947556	4947579	LOU3483	+	GAAGGTACTGTAGCTAATAA

## Sheet: Legend "125 targets"
Field	Description
Target name	L1 insertion ID targeted
Empty allele coverage MCF-7	Number of ONT reads mapped on the empty (= without L1 insertion) allele in MCF-7
Filled allele coverage MCF-7	Number of ONT reads mapped on the filled (= with L1 insertion) allele in MCF-7
Target haplotype MCF-7	Haplotype of the L1 targeted: homozygous with L1 insertion ( = homozygous filled) or homozygous without L1 insertion (= homozygous empty) or heterozygous in MCF-7
Empty allele coverage K-562	Number of ONT reads mapped on the empty (= without L1 insertion) allele in K-562
Filled allele coverage K-562	Number of ONT reads mapped on the filled (= with L1 insertion) allele in K-562
Target haplotype K-562	Haplotype of the L1 targeted: homozygous with L1 insertion ( = homozygous filled) or homozygous without L1 insertion (= homozygous empty) or heterozygous in K-562
Empty allele coverage HCT-116	Number of ONT reads mapped on the empty (= without L1 insertion) allele in HCT-116
Filled allele coverage HCT-116	Number of ONT reads mapped on the filled (= with L1 insertion) allele in HCT-116
Target haplotype HCT-116	Haplotype of the L1 targeted: homozygous with L1 insertion ( = homozygous filled) or homozygous without L1 insertion (= homozygous empty) or heterozygous in HCT-116
Empty allele coverage 2102Ep	Number of ONT reads mapped on the empty (= without L1 insertion) allele in 2102Ep
Filled allele coverage 2102Ep	Number of ONT reads mapped on the filled (= with L1 insertion) allele in 2102Ep
Target haplotype 2102Ep	Haplotype of the L1 targeted: homozygous with L1 insertion ( = homozygous filled) or homozygous without L1 insertion (= homozygous empty) or heterozygous in 2102Ep
CpG sites upstream flanks	Number of CpG sites found 300 bp upstream of the L1 insertion

## Sheet: 125 targets
Target name	Empty allele coverage MCF-7	Filled allele coverage MCF-7	Target haplotype MCF-7	Empty allele coverage K-562	Filled allele coverage K-562	Target haplotype K-562	Empty allele coverage HCT-116	Filled allele coverage HCT-116	Target haplotype HCT-116	Empty allele coverage 2102Ep	Filled allele coverage 2102Ep	Target haplotype 2102Ep	CpG sites upstream flanks
chr1:102103367-102103369:+:L1HS:NONREF	14	0	homozygous empty	11	0	homozygous empty	0	23	homozygous filled	12	28	heterozygous	0
chr1:165583897-165583899:-:L1HS:NONREF	3	6	heterozygous	3	0	homozygous empty	10	0	homozygous empty	14	0	homozygous empty	3
chr1:179606225-179606227:-:L1HS:NONREF	16	19	heterozygous	0	40	homozygous filled	30	4	heterozygous	9	31	heterozygous	1
chr1:184000536-184000538:-:L1HS:NONREF	123	0	homozygous empty	64	0	homozygous empty	23	25	heterozygous	88	0	homozygous empty	1
chr1:184845616-184851641:+:L1HS:REF	212	0	homozygous empty	93	26	heterozygous	0	103	homozygous filled	70	33	heterozygous	1
chr1:218009227-218015252:-:L1HS:REF	30	0	homozygous empty	10	0	homozygous empty	10	8	heterozygous	8	26	heterozygous	2
chr1:247687173-247693204:+:L1HS:REF	8	0	homozygous empty	7	0	homozygous empty	7	0	homozygous empty	2	12	heterozygous	0
chr1:84052389-84058406:-:L1HS:REF	0	0	.	0	40	homozygous filled	0	0	.	0	0	.	9
chr1:95336285-95336287:-:L1HS:NONREF	0	39	homozygous filled	44	0	homozygous empty	18	25	heterozygous	64	0	homozygous empty	0
chr10:122695714-122695716:+:L1HS:NONREF	28	0	homozygous empty	5	0	homozygous empty	32	0	homozygous empty	4	5	heterozygous	2
chr10:25418756-25418758:-:L1HS:NONREF	0	51	homozygous filled	12	11	heterozygous	0	31	homozygous filled	19	19	heterozygous	0
chr10:6369617-6375667:-:L1HS:REF	74	71	heterozygous	0	66	homozygous filled	68	0	homozygous empty	85	0	homozygous empty	3
chr10:67189566-67189568:+:L1HS:NONREF	18	0	homozygous empty	9	11	heterozygous	21	1	heterozygous	11	7	heterozygous	1
chr11:110507146-110507148:-:L1HS:NONREF	0	30	homozygous filled	10	0	homozygous empty	17	0	homozygous empty	6	0	homozygous empty	4
chr11:115024803-115024805:+:L1HS:NONREF	44	0	homozygous empty	2	2	heterozygous	34	0	homozygous empty	34	0	homozygous empty	1
chr11:83941305-83941307:-:L1HS:NONREF	53	0	homozygous empty	34	0	homozygous empty	38	0	homozygous empty	38	0	homozygous empty	1
chr11:93136638-93142673:+:L1HS:REF	40	0	homozygous empty	45	0	homozygous empty	57	0	homozygous empty	23	0	homozygous empty	3
chr12:126318381-126318383:-:L1HS:NONREF	71	0	homozygous empty	29	0	homozygous empty	19	26	heterozygous	45	0	homozygous empty	2
chr12:28073477-28073479:-:L1HS:NONREF	73	45	heterozygous	80	0	homozygous empty	33	33	heterozygous	268	73	heterozygous	1
chr12:33172858-33172860:-:L1HS:NONREF	93	0	homozygous empty	22	17	heterozygous	38	0	homozygous empty	172	0	homozygous empty	0
chr12:33864388-33864390:-:L1HS:NONREF	21	57	heterozygous	0	14	homozygous filled	8	4	heterozygous	38	0	homozygous empty	2
chr12:45701234-45701236:-:L1HS:NONREF	62	0	homozygous empty	21	0	homozygous empty	7	0	homozygous empty	65	0	homozygous empty	0
chr12:69773410-69779441:-:L1HS:REF	0	108	homozygous filled	0	37	homozygous filled	0	42	homozygous filled	0	81	homozygous filled	4
chr12:96518775-96518777:-:L1HS:NONREF	52	16	heterozygous	35	0	homozygous empty	32	0	homozygous empty	55	0	homozygous empty	6
chr13:60888196-60888198:-:L1HS:NONREF	0	37	homozygous filled	0	17	homozygous filled	0	23	homozygous filled	0	31	homozygous filled	1
chr14:24523704-24523706:-:L1HS:NONREF	43	39	heterozygous	22	0	homozygous empty	42	0	homozygous empty	55	0	homozygous empty	2
chr14:52201038-52201040:-:L1HS:NONREF	72	45	heterozygous	0	23	homozygous filled	40	0	homozygous empty	24	30	heterozygous	2
chr14:58753700-58753702:+:L1HS:NONREF	12	12	heterozygous	8	0	homozygous empty	9	9	heterozygous	6	6	heterozygous	2
chr14:76216188-76216190:-:L1HS:NONREF	62	55	heterozygous	36	0	homozygous empty	60	0	homozygous empty	37	31	heterozygous	0
chr15:33739636-33739638:-:L1HS:NONREF	21	46	heterozygous	77	0	homozygous empty	61	0	homozygous empty	86	0	homozygous empty	5
chr15:47215130-47215132:-:L1HS:NONREF	17	0	homozygous empty	0	27	homozygous filled	5	10	heterozygous	44	0	homozygous empty	2
chr15:55958953-55958955:+:L1HS:NONREF	30	17	heterozygous	15	0	homozygous empty	25	0	homozygous empty	0	25	homozygous filled	0
chr15:82882881-82888919:-:L1HS:REF	0	0	.	0	0	.	0	0	.	0	0	.	3
chr17:34808392-34808394:-:L1HS:NONREF	0	59	homozygous filled	60	0	homozygous empty	69	0	homozygous empty	129	0	homozygous empty	7
chr17:66641178-66641180:+:L1HS:NONREF	0	149	homozygous filled	19	13	heterozygous	44	0	homozygous empty	74	0	homozygous empty	9
chr17:70361267-70361269:+:L1HS:NONREF	29	10	heterozygous	17	0	homozygous empty	13	22	heterozygous	29	0	homozygous empty	3
chr18:15095247-15095249:-:L1HS:NONREF	32	41	heterozygous	46	32	heterozygous	39	38	heterozygous	118	0	homozygous empty	0
chr18:15193133-15193135:-:L1HS:NONREF	14	18	heterozygous	9	13	heterozygous	12	21	heterozygous	9	27	heterozygous	1
chr2:102295989-102295991:+:L1HS:NONREF	87	0	homozygous empty	10	15	heterozygous	53	0	homozygous empty	47	0	homozygous empty	1
chr2:108458274-108458276:-:L1HS:NONREF	26	0	homozygous empty	24	0	homozygous empty	3	7	heterozygous	11	0	homozygous empty	0
chr2:128816413-128816415:+:L1HS:NONREF	76	0	homozygous empty	16	0	homozygous empty	24	0	homozygous empty	26	29	heterozygous	13
chr2:143253223-143253225:+:L1HS:NONREF	32	29	heterozygous	25	0	homozygous empty	33	0	homozygous empty	42	0	homozygous empty	1
chr2:155671339-155671341:+:L1HS:NONREF	72	0	homozygous empty	17	13	heterozygous	20	18	heterozygous	22	22	heterozygous	6
chr2:161892394-161892396:-:L1HS:NONREF	33	9	heterozygous	10	16	heterozygous	12	2	heterozygous	14	4	heterozygous	2
chr2:198915189-198915191:+:L1HS:NONREF	25	16	heterozygous	20	0	homozygous empty	16	17	heterozygous	30	0	homozygous empty	0
chr2:229476842-229476844:+:L1HS:NONREF	15	35	heterozygous	16	0	homozygous empty	15	17	heterozygous	46	0	homozygous empty	0
chr2:22968126-22968128:-:L1HS:NONREF	61	70	heterozygous	23	37	heterozygous	24	36	heterozygous	72	44	heterozygous	4
chr2:35654291-35654293:+:L1HS:NONREF	105	0	homozygous empty	47	0	homozygous empty	66	0	homozygous empty	34	77	heterozygous	1
chr2:36343098-36343100:-:L1HS:NONREF	0	55	homozygous filled	9	5	heterozygous	11	16	heterozygous	13	33	heterozygous	0
chr2:41686503-41686505:-:L1HS:NONREF	24	39	heterozygous	28	0	homozygous empty	48	0	homozygous empty	81	0	homozygous empty	1
chr2:71411474-71417501:-:L1HS:REF	0	77	homozygous filled	0	52	homozygous filled	0	54	homozygous filled	0	50	homozygous filled	1
chr2:81870918-81870920:+:L1HS:NONREF	14	21	heterozygous	7	18	heterozygous	14	14	heterozygous	30	0	homozygous empty	0
chr20:17880292-17880294:+:L1HS:NONREF	92	0	homozygous empty	29	0	homozygous empty	25	28	heterozygous	88	0	homozygous empty	6
chr20:23426108-23432140:+:L1HS:REF	0	1	homozygous filled	0	0	.	0	0	.	0	1	homozygous filled	2
chr20:55859566-55865521:+:L1HS:REF	173	0	homozygous empty	11	27	heterozygous	0	61	homozygous filled	0	78	homozygous filled	1
chr21:22253869-22253871:-:L1HS:NONREF	75	0	homozygous empty	35	22	heterozygous	28	24	heterozygous	109	0	homozygous empty	2
chr22:15214621-15220667:-:L1HS:REF	4	3	heterozygous	0	1	homozygous filled	10	0	homozygous empty	5	2	heterozygous	1
chr22:22131969-22131971:-:L1HS:NONREF	20	25	heterozygous	163	29	heterozygous	43	0	homozygous empty	23	18	heterozygous	0
chr22:22361253-22361255:+:L1HS:NONREF	35	0	homozygous empty	35	80	heterozygous	2	20	heterozygous	13	6	heterozygous	3
chr22:28059912-28059914:-:L1HS:NONREF	100	10	heterozygous	0	60	homozygous filled	65	11	heterozygous	107	15	heterozygous	0
chr3:101560812-101560814:+:L1HS:NONREF	59	0	homozygous empty	13	0	homozygous empty	9	14	heterozygous	32	0	homozygous empty	1
chr3:123871878-123871880:+:L1HS:NONREF	17	12	heterozygous	0	12	homozygous filled	0	24	homozygous filled	13	11	heterozygous	3
chr3:136479056-136485103:-:L1HS:REF	0	1	homozygous filled	0	0	.	0	0	.	0	0	.	7
chr3:139325613-139325615:+:L1HS:NONREF	17	0	homozygous empty	5	0	homozygous empty	11	7	heterozygous	8	2	heterozygous	5
chr3:151430754-151430756:-:L1HS:NONREF	56	0	homozygous empty	26	0	homozygous empty	0	21	homozygous filled	18	9	heterozygous	2
chr3:169552175-169552177:+:L1HS:NONREF	56	61	heterozygous	33	0	homozygous empty	0	66	homozygous filled	68	0	homozygous empty	0
chr3:186654351-186654353:+:L1HS:NONREF	55	49	heterozygous	48	0	homozygous empty	46	0	homozygous empty	28	37	heterozygous	5
chr3:55754551-55754553:+:L1HS:NONREF	0	66	homozygous filled	0	47	homozygous filled	24	21	heterozygous	66	30	heterozygous	1
chr3:80541011-80541013:-:L1HS:NONREF	41	45	heterozygous	0	27	homozygous filled	64	0	homozygous empty	70	0	homozygous empty	1
chr3:82095700-82095702:-:L1HS:NONREF	49	67	heterozygous	29	0	homozygous empty	73	0	homozygous empty	28	56	heterozygous	0
chr3:85527420-85527422:+:L1HS:NONREF	75	85	heterozygous	0	45	homozygous filled	0	79	homozygous filled	31	70	heterozygous	2
chr3:90169567-90175598:-:L1HS:REF	1	0	homozygous empty	0	0	.	0	0	.	0	4	homozygous filled	3
chr4:109327158-109327160:-:L1HS:NONREF	33	0	homozygous empty	21	0	homozygous empty	0	28	homozygous filled	29	0	homozygous empty	1
chr4:131260491-131260493:-:L1HS:NONREF	31	0	homozygous empty	14	0	homozygous empty	31	0	homozygous empty	0	51	homozygous filled	1
chr4:146304143-146304145:+:L1HS:NONREF	0	47	homozygous filled	9	25	heterozygous	27	27	heterozygous	0	44	homozygous filled	1
chr4:151811653-151811655:-:L1HS:NONREF	22	55	heterozygous	35	0	homozygous empty	21	26	heterozygous	80	0	homozygous empty	0
chr4:157986118-157986120:-:L1HS:NONREF	0	0	.	1	0	homozygous empty	0	0	.	0	0	.	7
chr4:166755895-166761908:+:L1HS:REF	21	11	heterozygous	14	6	heterozygous	49	0	homozygous empty	0	43	homozygous filled	0
chr4:189137085-189143104:+:L1HS:REF	80	0	homozygous empty	57	0	homozygous empty	41	0	homozygous empty	65	0	homozygous empty	5
chr4:19077911-19083929:-:L1HS:REF	18	0	homozygous empty	10	3	heterozygous	7	13	heterozygous	27	0	homozygous empty	1
chr4:53502121-53502123:-:L1HS:NONREF	84	0	homozygous empty	15	21	heterozygous	26	0	homozygous empty	41	0	homozygous empty	0
chr4:68707017-68707019:-:L1HS:NONREF	33	0	homozygous empty	21	0	homozygous empty	48	0	homozygous empty	35	0	homozygous empty	0
chr4:78347980-78354013:+:L1HS:REF	29	56	heterozygous	58	0	homozygous empty	66	0	homozygous empty	0	63	homozygous filled	1
chr4:79966907-79972933:+:L1HS:REF	6	19	heterozygous	6	7	heterozygous	11	8	heterozygous	18	0	homozygous empty	2
chr5:106599671-106599673:+:L1HS:NONREF	45	0	homozygous empty	11	25	heterozygous	39	0	homozygous empty	44	0	homozygous empty	0
chr5:110144555-110144557:-:L1HS:NONREF	0	38	homozygous filled	0	22	homozygous filled	0	33	homozygous filled	0	37	homozygous filled	2
chr5:116113364-116113366:-:L1HS:NONREF	32	13	heterozygous	16	8	heterozygous	49	0	homozygous empty	24	0	homozygous empty	1
chr5:117673840-117673842:+:L1HS:NONREF	53	0	homozygous empty	30	0	homozygous empty	35	0	homozygous empty	30	0	homozygous empty	0
chr5:137679083-137679085:-:L1HS:NONREF	110	0	homozygous empty	57	19	heterozygous	40	32	heterozygous	139	0	homozygous empty	1
chr5:165068136-165068138:-:L1HS:NONREF	47	3	heterozygous	29	0	homozygous empty	32	1	heterozygous	49	3	heterozygous	2
chr5:21207622-21207624:+:L1HS:NONREF	0	131	homozygous filled	26	42	heterozygous	43	0	homozygous empty	56	0	homozygous empty	2
chr5:58384174-58390206:+:L1HS:REF	67	0	homozygous empty	15	32	heterozygous	20	24	heterozygous	54	0	homozygous empty	2
chr5:90154963-90154965:+:L1HS:NONREF	0	54	homozygous filled	0	24	homozygous filled	0	46	homozygous filled	0	40	homozygous filled	0
chr6:102398209-102398211:-:L1HS:NONREF	51	0	homozygous empty	24	0	homozygous empty	0	23	homozygous filled	40	0	homozygous empty	0
chr6:123532791-123532793:-:L1HS:NONREF	65	61	heterozygous	12	38	heterozygous	63	0	homozygous empty	79	0	homozygous empty	3
chr6:13190800-13190802:+:L1HS:NONREF	34	0	homozygous empty	20	6	heterozygous	33	0	homozygous empty	13	9	heterozygous	1
chr6:142128962-142128964:-:L1HS:NONREF	12	19	heterozygous	12	8	heterozygous	6	12	heterozygous	11	10	heterozygous	0
chr6:147842450-147842452:+:L1HS:NONREF	69	0	homozygous empty	29	23	heterozygous	24	23	heterozygous	44	0	homozygous empty	2
chr6:157547703-157547705:-:L1HS:NONREF	0	105	homozygous filled	50	50	heterozygous	32	37	heterozygous	0	82	homozygous filled	0
chr6:24811657-24817706:-:L1HS:REF	119	0	homozygous empty	70	0	homozygous empty	63	0	homozygous empty	68	0	homozygous empty	4
chr6:62658301-62658303:+:L1HS:NONREF	14	0	homozygous empty	4	0	homozygous empty	0	14	homozygous filled	3	0	homozygous empty	0
chr6:84608436-84614463:+:L1HS:REF	50	0	homozygous empty	18	15	heterozygous	39	0	homozygous empty	32	0	homozygous empty	0
chr7:108188818-108188820:+:L1HS:NONREF	32	58	heterozygous	42	28	heterozygous	0	54	homozygous filled	30	21	heterozygous	0
chr7:143121573-143121575:+:L1HS:NONREF	108	0	homozygous empty	29	32	heterozygous	36	0	homozygous empty	61	0	homozygous empty	1
chr7:53584807-53584809:-:L1HS:NONREF	14	30	heterozygous	25	0	homozygous empty	64	0	homozygous empty	17	40	heterozygous	2
chr7:63148831-63154859:-:L1HS:REF	0	0	.	0	0	.	0	0	.	0	2	homozygous filled	1
chr7:67126183-67126185:-:L1HS:NONREF	82	0	homozygous empty	50	0	homozygous empty	30	19	heterozygous	87	0	homozygous empty	0
chr7:96846650-96852680:-:L1HS:REF	94	0	homozygous empty	78	0	homozygous empty	49	0	homozygous empty	74	0	homozygous empty	2
chr8:104739851-104745873:-:L1HS:REF	0	3	homozygous filled	0	0	.	0	0	.	0	1	homozygous filled	5
chr8:71486984-71486986:-:L1HS:NONREF	40	17	heterozygous	23	17	heterozygous	29	45	heterozygous	60	0	homozygous empty	0
chr8:72875538-72881588:-:L1HS:REF	6	11	heterozygous	16	8	heterozygous	37	0	homozygous empty	36	0	homozygous empty	3
chr8:84516386-84516388:+:L1HS:NONREF	25	30	heterozygous	27	0	homozygous empty	60	0	homozygous empty	18	24	heterozygous	0
chr9:108802688-108802690:+:L1HS:NONREF	58	49	heterozygous	24	0	homozygous empty	34	0	homozygous empty	46	0	homozygous empty	1
chr9:112798107-112804159:-:L1HS:REF	0	116	homozygous filled	0	31	homozygous filled	0	22	homozygous filled	0	49	homozygous filled	11
chr9:5491417-5491419:+:L1HS:NONREF	42	0	homozygous empty	24	0	homozygous empty	16	9	heterozygous	45	0	homozygous empty	2
chr9:7741405-7741407:+:L1HS:NONREF	0	102	homozygous filled	42	0	homozygous empty	86	0	homozygous empty	119	0	homozygous empty	3
chr9:83049539-83055571:-:L1HS:REF	0	97	homozygous filled	0	22	homozygous filled	0	46	homozygous filled	0	69	homozygous filled	4
chr9:87276756-87276758:-:L1HS:NONREF	73	0	homozygous empty	12	0	homozygous empty	14	15	heterozygous	42	0	homozygous empty	5
chrX:112314520-112314522:-:L1HS:NONREF	0	0	.	0	0	.	0	0	.	0	0	.	1
chrX:11935296-11941314:-:L1HS:REF	50	24	heterozygous	26	0	homozygous empty	0	24	homozygous filled	97	0	homozygous empty	1
chrX:141421202-141427246:-:L1HS:REF	68	0	homozygous empty	0	29	homozygous filled	13	0	homozygous empty	57	0	homozygous empty	2
chrX:33407552-33407554:+:L1HS:NONREF	30	0	homozygous empty	12	0	homozygous empty	22	0	homozygous empty	0	84	homozygous filled	1
chrY:3443550-3449565:+:L1HS:REF	0	0	.	0	0	.	0	0	.	0	10	homozygous filled	2
chrY:4948913-4954938:-:L1HS:REF	0	0	.	1	0	homozygous empty	0	2	homozygous filled	0	14	homozygous filled	0
chrY:9941130-9947151:+:L1HS:REF	0	0	.	0	0	.	0	0	.	0	0	.	0

## Sheet: Legend "heterozygous"
Field	Description
Target name	L1 insertion ID targeted
Cell type	Cell type in wihch the L1 insertion was targeted
Upstream proximal CpG	Upstream proximal (< 300 bp) CpG sites covered for the both alleles (yes or no)
mCG L1HS promoter	Fraction of methylated CpG for the first 220 bp of the L1 promoter
mCG proximal upstream filled	Proximal methylation at the closest CpG in a 300 bp upstream window upstream of L1 for the filled allele
mCG proximal upstream empty	Proximal methylation at the closest CpG in a 300 bp upstream window upstream of L1 for the empty allele
proximal p-value	Wilcoxon test to compute difference in methylation between the same CpG site in the empty and filled alleles
Δ (mCG proximal up empty - mCG L1HS promoter)	Δ = Proximal methylation at the closest CpG in a 300 bp upstream window upstream of L1 for the empty allele - Fraction of methylated CpG for the first 200 bp of the L1 promoter
Scenario #1 (proximal)	Case 1 = "influenced" if Wilcoxon test, p < 0.05 and Case2 = "not influenced" if not
Scenario #2 (proximal)	Case 1 = "influenced" if Wilcoxon test, p < 0.05 and Δ > 0.30 ; Case2 = "inconclusive" if Δ < 0.30 ; Case3 = "not influenced" if Wilcoxon test, p > 0.05 and Δ > 0.30
mCG distal upstream filled	Distal methylation at the closest CpG in a 300 bp upstream window upstream of L1 for the filled allele
mCG distal upstream empty	Distal methylation at the closest CpG in a 300 bp upstream window upstream of L1 for the empty allele
distal p-value	Wilcoxon test to compute difference in methylation between the same CpG site in the empty and filled alleles
Δ (mCG distal up empty - mCG L1HS promoter)	Δ = Distal methylation at the closest CpG in a 300 bp upstream window upstream of L1 for the empty allele - Fraction of methylated CpG for the first 200 bp of the L1 promoter
Scenario #1 (distal)	Case 1 = "influenced" if Wilcoxon test, p < 0.05 and Case2 = "not influenced" if not
Scenario #2 (distal)	Case 1 = "influenced" if Wilcoxon test, p < 0.05 and Δ > 0.30 ; Case2 = "inconclusive" if Δ < 0.30 ; Case3 = "not influenced" if Wilcoxon test, p > 0.05 and Δ > 0.30

## Sheet: Heterozygous
Target name	Cell type	Upstream proximal CpG	mCG L1HS promoter	mCG proximal upstream filled	mCG proximal upstream empty	proximal p-value	Δ (mCG proximal up empty - mCG L1HS promoter)	Scenario #1 (proximal)	Scenario #2 (proximal)	mCG distal upstream filled	mCG distal upstream empty	distal p-value	Δ (mCG distal up empty - mCG L1HS promoter)	Scenario #1 (proximal)2	Scenario #2 (proximal)3
chr1:184000536-184000538:-:L1HS:NONREF	HCT116	yes	0.933333	0.6	0.695652	0.526081	0.237681	case2	case2	0.52381	0.826087	0.0347657	0.107246	case1	case2
chr5:116113364-116113366:-:L1HS:NONREF	MCF7	yes	0.897436	1	0.84375	0.157406	0.0536859	case2	case2	1	0.875	0.213725	0.0224359	case2	case2
chr4:79966907-79972933:+:L1HS:REF	HCT116	yes	0.895833	1	0.875	0.381574	0.0208333	case2	case2	0.25	0.818182	0.018158	0.0776515	case1	case2
chr17:66641178-66641180:+:L1HS:NONREF	K562	yes	0.869048	0.916667	1	0.247394	0.130952	case2	case2	0.25	0.277778	0.890163	0.59127	case2	case3
chr4:78347980-78354013:+:L1HS:REF	MCF7	yes	0.868557	0.618182	0.607143	0.927181	0.261414	case2	case2	0.509434	0.535714	0.82743	0.332842	case2	case3
chr10:6369617-6375667:-:L1HS:REF	MCF7	yes	0.86715	0.623188	0.594595	0.729018	0.272555	case2	case2	0.893939	0.878378	0.776364	0.0112286	case2	case2
chr4:79966907-79972933:+:L1HS:REF	K562	yes	0.861111	1	1	.	0.138889	case2	case2	0.5	0.4	0.833029	0.461111	case2	case3
chr6:123532791-123532793:-:L1HS:NONREF	MCF7	yes	0.856725	0.684211	0.721311	0.663098	0.135414	case2	case2	0.714286	0.786885	0.383574	0.0698399	case2	case2
chr20:17880292-17880294:+:L1HS:NONREF	HCT116	yes	0.846939	0.642857	0.96	0.00507302	0.113061	case1	case2	0.481481	0.64	0.259246	0.206939	case2	case2
chr2:155671339-155671341:+:L1HS:NONREF	HCT116	yes	0.840336	0.882353	0.894737	0.930443	0.0544007	case2	case2	0.941176	0.789474	0.204393	0.0508624	case2	case2
chr12:33864388-33864390:-:L1HS:NONREF	MCF7	yes	0.837349	0.254545	0.85	4.37e-06	0.0126506	case1	case2	0.627451	0.8	0.167662	0.0373494	case2	case2
chr12:96518775-96518777:-:L1HS:NONREF	MCF7	yes	0.833333	0.733333	0.823529	0.450167	0.00980392	case2	case2	0.642857	0.54902	0.539275	0.284314	case2	case2
chr14:58753700-58753702:+:L1HS:NONREF	HCT116	yes	0.825397	0.333333	0.111111	0.298002	0.714286	case2	case3	0.888889	1	0.374063	0.174603	case2	case2
chr2:143253223-143253225:+:L1HS:NONREF	MCF7	yes	0.820106	0.0769231	0.15625	0.367886	0.663856	case2	case3	0.695652	0.5625	0.325466	0.257606	case2	case2
chr5:58384174-58390206:+:L1HS:REF	HCT116	yes	0.819876	0.95	1	0.342112	0.180124	case2	case2	0.578947	0.6	0.908135	0.219876	case2	case2
chr14:58753700-58753702:+:L1HS:NONREF	MCF7	yes	0.818182	0.555556	0	0.00453064	0.818182	case1	case1	1	0.666667	0.0677769	0.151515	case2	case2
chr6:147842450-147842452:+:L1HS:NONREF	HCT116	yes	0.818182	0.863636	0.826087	0.744841	0.00790514	case2	case2	0.0952381	0.130435	0.732447	0.687747	case2	case3
chr3:101560812-101560814:+:L1HS:NONREF	HCT116	yes	0.816327	0.928571	1	0.476033	0.183673	case2	case2	1	0.666667	0.0404011	0.14966	case1	case2
chr3:123871878-123871880:+:L1HS:NONREF	MCF7	yes	0.809524	0.416667	0.647059	0.237343	0.162465	case2	case2	0.8	0.647059	0.42777	0.162465	case2	case2
chr9:108802688-108802690:+:L1HS:NONREF	MCF7	yes	0.807692	0.541667	0.482143	0.549402	0.325549	case2	case3	0.659574	0.678571	0.842142	0.129121	case2	case2
chr12:126318381-126318383:-:L1HS:NONREF	HCT116	yes	0.8	0.88	0.333333	0.000259958	0.466667	case1	case1	0.28	0.166667	0.400418	0.633333	case2	case3
chr14:52201038-52201040:-:L1HS:NONREF	MCF7	yes	0.790076	0.886364	0.916667	0.594321	0.12659	case2	case2	0	0.958333	2.68e-23	0.168257	case1	case2
chr3:55754551-55754553:+:L1HS:NONREF	HCT116	yes	0.789116	0.380952	0.208333	0.212823	0.580782	case2	case3	0	0.166667	0.0760409	0.622449	case2	case3
chr4:19077911-19083929:-:L1HS:REF	HCT116	yes	0.782051	0.846154	0.857143	1	0.0750916	case2	case2	0.846154	1	0.32216	0.217949	case2	case2
chr3:80541011-80541013:-:L1HS:NONREF	MCF7	yes	0.77907	0.714286	0.853659	0.127324	0.0745888	case2	case2	0.388889	0.682927	0.010387	0.0961429	case1	case2
chr14:24523704-24523706:-:L1HS:NONREF	MCF7	yes	0.772388	0.794872	0.142857	5.09e-09	0.629531	case1	case1	0.142857	0.166667	0.781927	0.605721	case2	case3
chr1:218009227-218015252:-:L1HS:REF	HCT116	yes	0.770833	0.25	0.1	0.449708	0.670833	case2	case3	0.142857	0	0.282059	0.770833	case2	case3
chr5:116113364-116113366:-:L1HS:NONREF	K562	yes	0.770833	0.25	0.125	0.47715	0.645833	case2	case3	0.25	0.125	0.47715	0.645833	case2	case3
chr4:79966907-79972933:+:L1HS:REF	MCF7	yes	0.768519	0.666667	0.5	0.574565	0.268519	case2	case2	0.2	0	0.323785	0.768519	case2	case3
chr9:5491417-5491419:+:L1HS:NONREF	HCT116	yes	0.761905	0.75	0.8	0.82146	0.0380952	case2	case2	0.375	0.6	0.332564	0.161905	case2	case2
chr7:53584807-53584809:-:L1HS:NONREF	MCF7	yes	0.738693	0.714286	0.846154	0.376208	0.10746	case2	case2	0.703704	0.692308	0.956493	0.0463858	case2	case2
chr3:186654351-186654353:+:L1HS:NONREF	MCF7	yes	0.729483	0.468085	0.222222	0.00957009	0.507261	case1	case1	0.930233	0.888889	0.492473	0.159406	case2	case2
chr6:147842450-147842452:+:L1HS:NONREF	K562	yes	0.721519	0.636364	0.37931	0.0734854	0.342209	case2	case3	0.238095	0.172414	0.580177	0.549105	case2	case3
chr3:85527420-85527422:+:L1HS:NONREF	MCF7	yes	0.710843	0.493976	0.22973	0.000646414	0.481114	case1	case1	0.131579	0.125	0.907753	0.585843	case2	case3
chr21:22253869-22253871:-:L1HS:NONREF	HCT116	yes	0.708333	0.75	0.333333	0.00333154	0.375	case1	case1	0.375	0.259259	0.385049	0.449074	case2	case3
chr15:33739636-33739638:-:L1HS:NONREF	MCF7	yes	0.707407	0.818182	0.857143	0.705471	0.149735	case2	case2	0.904762	0.952381	0.523258	0.244974	case2	case2
chr9:87276756-87276758:-:L1HS:NONREF	HCT116	yes	0.695238	0.733333	0.0769231	0.000648446	0.618315	case1	case1	0.538462	0.846154	0.10213	0.150916	case2	case2
chr3:139325613-139325615:+:L1HS:NONREF	HCT116	yes	0.693878	0.571429	1	0.024999	0.306122	case1	case1	0.857143	0.909091	0.803216	0.215213	case2	case2
chr5:137679083-137679085:-:L1HS:NONREF	HCT116	yes	0.693548	0.483871	0.6	0.33617	0.0935484	case2	case2	0.533333	0.575	0.735422	0.118548	case2	case2
chr15:47215130-47215132:-:L1HS:NONREF	HCT116	yes	0.683333	0.3	0.4	0.764686	0.283333	case2	case2	0.777778	0.6	0.55192	0.0833333	case2	case2
chr17:70361267-70361269:+:L1HS:NONREF	HCT116	yes	0.681818	0.263158	0.230769	0.857961	0.451049	case2	case3	0.722222	0.153846	0.00228194	0.527972	case1	case1
chr2:41686503-41686505:-:L1HS:NONREF	MCF7	yes	0.678295	0.861111	0.833333	0.779065	0.155039	case2	case2	0.25	0.125	0.244002	0.553295	case2	case3
chr12:28073477-28073479:-:L1HS:NONREF	MCF7	yes	0.659091	0.613636	0.684932	0.434961	0.0258406	case2	case2	0.575	0.60274	0.777773	0.0563512	case2	case2
chr17:70361267-70361269:+:L1HS:NONREF	MCF7	yes	0.647059	0	0.107143	0.30358	0.539916	case2	case3	0.555556	0.285714	0.151667	0.361345	case2	case3
chr6:13190800-13190802:+:L1HS:NONREF	2102Ep	yes	0.644444	0.5	0.461538	0.919333	0.182906	case2	case2	0.6	0.615385	1	0.0290598	case2	case2
chr4:146304143-146304145:+:L1HS:NONREF	K562	yes	0.637427	0.956522	0.888889	0.51603	0.251462	case2	case2	0.869565	0.777778	0.548828	0.140351	case2	case2
chr1:179606225-179606227:-:L1HS:NONREF	MCF7	yes	0.628205	0.923077	0.9375	0.920457	0.309295	case2	case3	0.916667	0.9375	0.876026	0.309295	case2	case3
chr12:28073477-28073479:-:L1HS:NONREF	HCT116	yes	0.621212	0.878788	0.8125	0.468874	0.191288	case2	case2	0.645161	0.78125	0.239168	0.160038	case2	case2
chr8:72875538-72881588:-:L1HS:REF	MCF7	yes	0.621212	0.0909091	0.8	0.00745335	0.178788	case1	case2	0.636364	1	0.152093	0.378788	case2	case3
chr2:128816413-128816415:+:L1HS:NONREF	2102Ep	yes	0.534392	0.592593	0.653846	0.656356	0.119455	case2	case2	0.653846	0.692308	0.77832	0.157916	case2	case2
chr18:15193133-15193135:-:L1HS:NONREF	HCT116	yes	0.483333	0.666667	0.333333	0.350568	0.15	case2	case2	0.142857	0.181818	0.88859	0.301515	case2	case3
chr3:186654351-186654353:+:L1HS:NONREF	2102Ep	yes	0.398268	0.545455	0.428571	0.371273	0.030303	case2	case2	0.787879	0.75	0.735546	0.351732	case2	case3
chr18:15193133-15193135:-:L1HS:NONREF	K562	yes	0.371795	0.25	0.125	0.694095	0.246795	case2	case2	0.4	0.125	0.317311	0.246795	case2	case2
chr18:15193133-15193135:-:L1HS:NONREF	MCF7	yes	0.362745	0.6	0.692308	0.763147	0.329563	case2	case3	0.666667	0.5	0.481466	0.137255	case2	case2
chr6:13190800-13190802:+:L1HS:NONREF	K562	yes	0.357143	0.166667	0.210526	0.85438	0.146617	case2	case2	0.166667	0.210526	0.85438	0.146617	case2	case2
chr2:102295989-102295991:+:L1HS:NONREF	K562	yes	0.355769	0.466667	0.2	0.193601	0.155769	case2	case2	0.266667	0.2	0.735988	0.155769	case2	case2
chr2:35654291-35654293:+:L1HS:NONREF	2102Ep	yes	0.349421	0.148649	0.454545	0.000707125	0.105125	case1	case2	0.888889	0.848485	0.565485	0.499064	case2	case3
chr18:15193133-15193135:-:L1HS:NONREF	2102Ep	yes	0.320988	0.166667	0.375	0.458957	0.0540123	case2	case2	0.571429	0.25	0.247394	0.0709877	case2	case2
chr22:22361253-22361255:+:L1HS:NONREF	2102Ep	yes	0.285714	0.833333	0.692308	0.565853	0.406593	case2	case3	1	0.923077	0.5713	0.637363	case2	case3
chr7:53584807-53584809:-:L1HS:NONREF	2102Ep	yes	0.285714	0.675676	0.941176	0.0368731	0.655462	case1	case1	0.484848	0.823529	0.0225865	0.537815	case1	case1
chr2:155671339-155671341:+:L1HS:NONREF	K562	yes	0.235294	0.0833333	0.294118	0.185315	0.0588235	case2	case2	0.166667	0	0.0961678	0.235294	case2	case2
chrX:11935296-11941314:-:L1HS:REF	MCF7	yes	0.208333	0.625	0.76	0.233936	0.551667	case2	case3	0.347826	0.46	0.374751	0.251667	case2	case2
chr10:67189566-67189568:+:L1HS:NONREF	2102Ep	yes	0.183673	0.571429	0.666667	0.752784	0.482993	case2	case3	0.857143	0.555556	0.236289	0.371882	case2	case3
chr14:52201038-52201040:-:L1HS:NONREF	2102Ep	yes	0.166667	0.62069	0.833333	0.0923805	0.666667	case2	case3	0.0357143	0.958333	4.76e-11	0.791667	case1	case1
chr2:229476842-229476844:+:L1HS:NONREF	HCT116	yes	0.166667	0.5	0.2	0.382733	0.0333333	case2	case2	0	0	.	0.166667	case2	case2
chr4:146304143-146304145:+:L1HS:NONREF	HCT116	yes	0.16	0.92	0.925926	0.952544	0.765926	case2	case3	0.875	0.962963	0.256583	0.802963	case2	case3
chr6:123532791-123532793:-:L1HS:NONREF	K562	yes	0.149123	0.0810811	0.5	0.00134642	0.350877	case1	case1	0.378378	0.833333	0.00697475	0.684211	case1	case1
chr22:22361253-22361255:+:L1HS:NONREF	K562	yes	0.146568	0.0921053	0.176471	0.209452	0.0299029	case2	case2	0.228571	0.235294	0.943227	0.0887264	case2	case2
chr3:123871878-123871880:+:L1HS:NONREF	2102Ep	yes	0.142857	0.272727	0.461538	0.369488	0.318681	case2	case3	0.636364	0.538462	0.65948	0.395604	case2	case3
chr5:137679083-137679085:-:L1HS:NONREF	K562	yes	0.138889	0.0555556	0.45614	0.00222369	0.317251	case1	case1	0.117647	0.140351	0.819771	0.00146199	case2	case2
chr3:151430754-151430756:-:L1HS:NONREF	2102Ep	yes	0.12963	0.111111	0.352941	0.20701	0.223312	case2	case2	0.888889	0.882353	1	0.752723	case2	case3
chr3:85527420-85527422:+:L1HS:NONREF	2102Ep	yes	0.125551	0.246154	0.580645	0.00145878	0.455095	case1	case1	0.57377	0.451613	0.271688	0.326062	case2	case3
chr2:229476842-229476844:+:L1HS:NONREF	MCF7	yes	0.125	0.75	0.125	0.0173711	0	case1	case2	0.125	0	0.381574	0.125	case2	case2
chr14:58753700-58753702:+:L1HS:NONREF	2102Ep	yes	0.119048	0.666667	0.5	0.640374	0.380952	case2	case3	1	0.833333	0.465209	0.714286	case2	case3
chr3:55754551-55754553:+:L1HS:NONREF	2102Ep	yes	0.107143	0.464286	0.646154	0.104605	0.539011	case2	case3	0.791667	0.769231	0.827913	0.662088	case2	case3
chr12:28073477-28073479:-:L1HS:NONREF	2102Ep	yes	0.104762	0.385714	0.823077	2.74e-13	0.718315	case1	case1	0.758065	0.688462	0.282843	0.5837	case2	case3
chr5:58384174-58390206:+:L1HS:REF	K562	yes	0.103604	0.137931	0.466667	0.0191149	0.363063	case1	case1	0.0740741	0.0666667	0.953087	0.0369369	case2	case2
chr5:21207622-21207624:+:L1HS:NONREF	K562	yes	0.102041	0.0952381	0.153846	0.476296	0.0518053	case2	case2	0.025641	0.884615	3.22e-12	0.782575	case1	case1
chr2:155671339-155671341:+:L1HS:NONREF	2102Ep	yes	0.0902256	0.578947	0.909091	0.0160828	0.818865	case1	case1	0.647059	0.727273	0.607568	0.637047	case2	case3
chr20:55859566-55865521:+:L1HS:REF	K562	yes	0.0787037	0.0740741	0.0909091	0.890414	0.0122054	case2	case2	0.115385	0.0909091	0.853008	0.0122054	case2	case2
chr7:143121573-143121575:+:L1HS:NONREF	K562	yes	0.0640394	0.103448	0.107143	0.976047	0.0431034	case2	case2	0.259259	0.0357143	0.0205837	0.0283251	case1	case2
chr10:67189566-67189568:+:L1HS:NONREF	K562	yes	0.0519481	0.0909091	0.111111	0.941795	0.0591631	case2	case2	0.0909091	0	0.42138	0.0519481	case2	case2
chr2:161892394-161892396:-:L1HS:NONREF	K562	yes	0.047619	0.142857	0.125	0.954263	0.077381	case2	case2	0.0769231	0	0.492457	0.047619	case2	case2
chr8:72875538-72881588:-:L1HS:REF	K562	yes	0.0416667	0	0.0625	0.57075	0.0208333	case2	case2	0.142857	0.125	0.954372	0.0833333	case2	case2
chr1:179606225-179606227:-:L1HS:NONREF	2102Ep	yes	0.0308642	0.481481	0.75	0.19462	0.719136	case2	case3	0.956522	0.625	0.0197395	0.594136	case1	case1
chr1:218009227-218015252:-:L1HS:REF	2102Ep	yes	0.0266667	0.64	0	0.0020686	0.0266667	case1	case2	0.916667	0.75	0.239189	0.723333	case2	case3
chr21:22253869-22253871:-:L1HS:NONREF	K562	yes	0.015873	0.190476	0.542857	0.0104147	0.526984	case1	case1	0.5	0.371429	0.362206	0.355556	case2	case3
chr1:102103367-102103369:+:L1HS:NONREF	2102Ep	no	.	.	.	.	.		.	.	.	.	.	.	.
chr1:165583897-165583899:-:L1HS:NONREF	MCF7	no	.	.	.	.	.		.	.	.	.	.	.	.
chr1:179606225-179606227:-:L1HS:NONREF	HCT116	no	.	.	.	.	.		.	.	.	.	.	.	.
chr1:184845616-184851641:+:L1HS:REF	2102Ep	no	.	.	.	.	.		.	.	.	.	.	.	.
chr1:184845616-184851641:+:L1HS:REF	K562	no	.	.	.	.	.		.	.	.	.	.	.	.
chr1:247687173-247693204:+:L1HS:REF	2102Ep	no	.	.	.	.	.		.	.	.	.	.	.	.
chr1:95336285-95336287:-:L1HS:NONREF	HCT116	no	.	.	.	.	.		.	.	.	.	.	.	.
chr10:122695714-122695716:+:L1HS:NONREF	2102Ep	no	.	.	.	.	.		.	.	.	.	.	.	.
chr10:25418756-25418758:-:L1HS:NONREF	2102Ep	no	.	.	.	.	.		.	.	.	.	.	.	.
chr10:25418756-25418758:-:L1HS:NONREF	K562	no	.	.	.	.	.		.	.	.	.	.	.	.
chr10:67189566-67189568:+:L1HS:NONREF	HCT116	no	.	.	.	.	.		.	.	.	.	.	.	.
chr11:115024803-115024805:+:L1HS:NONREF	K562	no	.	.	.	.	.		.	.	.	.	.	.	.
chr12:33172858-33172860:-:L1HS:NONREF	K562	no	.	.	.	.	.		.	.	.	.	.	.	.
chr12:33864388-33864390:-:L1HS:NONREF	HCT116	no	.	.	.	.	.		.	.	.	.	.	.	.
chr14:76216188-76216190:-:L1HS:NONREF	2102Ep	no	.	.	.	.	.		.	.	.	.	.	.	.
chr14:76216188-76216190:-:L1HS:NONREF	MCF7	no	.	.	.	.	.		.	.	.	.	.	.	.
chr15:55958953-55958955:+:L1HS:NONREF	MCF7	no	.	.	.	.	.		.	.	.	.	.	.	.
chr18:15095247-15095249:-:L1HS:NONREF	HCT116	no	.	.	.	.	.		.	.	.	.	.	.	.
chr18:15095247-15095249:-:L1HS:NONREF	K562	no	.	.	.	.	.		.	.	.	.	.	.	.
chr18:15095247-15095249:-:L1HS:NONREF	MCF7	no	.	.	.	.	.		.	.	.	.	.	.	.
chr2:108458274-108458276:-:L1HS:NONREF	HCT116	no	.	.	.	.	.		.	.	.	.	.	.	.
chr2:161892394-161892396:-:L1HS:NONREF	2102Ep	no	.	.	.	.	.		.	.	.	.	.	.	.
chr2:161892394-161892396:-:L1HS:NONREF	HCT116	no	.	.	.	.	.		.	.	.	.	.	.	.
chr2:161892394-161892396:-:L1HS:NONREF	MCF7	no	.	.	.	.	.		.	.	.	.	.	.	.
chr2:198915189-198915191:+:L1HS:NONREF	HCT116	no	.	.	.	.	.		.	.	.	.	.	.	.
chr2:198915189-198915191:+:L1HS:NONREF	MCF7	no	.	.	.	.	.		.	.	.	.	.	.	.
chr2:22968126-22968128:-:L1HS:NONREF	2102Ep	no	.	.	.	.	.		.	.	.	.	.	.	.
chr2:22968126-22968128:-:L1HS:NONREF	HCT116	no	.	.	.	.	.		.	.	.	.	.	.	.
chr2:22968126-22968128:-:L1HS:NONREF	K562	no	.	.	.	.	.		.	.	.	.	.	.	.
chr2:22968126-22968128:-:L1HS:NONREF	MCF7	no	.	.	.	.	.		.	.	.	.	.	.	.
chr2:36343098-36343100:-:L1HS:NONREF	2102Ep	no	.	.	.	.	.		.	.	.	.	.	.	.
chr2:36343098-36343100:-:L1HS:NONREF	HCT116	no	.	.	.	.	.		.	.	.	.	.	.	.
chr2:36343098-36343100:-:L1HS:NONREF	K562	no	.	.	.	.	.		.	.	.	.	.	.	.
chr2:81870918-81870920:+:L1HS:NONREF	HCT116	no	.	.	.	.	.		.	.	.	.	.	.	.
chr2:81870918-81870920:+:L1HS:NONREF	K562	no	.	.	.	.	.		.	.	.	.	.	.	.
chr2:81870918-81870920:+:L1HS:NONREF	MCF7	no	.	.	.	.	.		.	.	.	.	.	.	.
chr22:15214621-15220667:-:L1HS:REF	2102Ep	no	.	.	.	.	.		.	.	.	.	.	.	.
chr22:15214621-15220667:-:L1HS:REF	MCF7	no	.	.	.	.	.		.	.	.	.	.	.	.
chr22:22131969-22131971:-:L1HS:NONREF	2102Ep	no	.	.	.	.	.		.	.	.	.	.	.	.
chr22:22131969-22131971:-:L1HS:NONREF	K562	no	.	.	.	.	.		.	.	.	.	.	.	.
chr22:22131969-22131971:-:L1HS:NONREF	MCF7	no	.	.	.	.	.		.	.	.	.	.	.	.
chr22:22361253-22361255:+:L1HS:NONREF	HCT116	no	.	.	.	.	.		.	.	.	.	.	.	.
chr22:28059912-28059914:-:L1HS:NONREF	2102Ep	no	.	.	.	.	.		.	.	.	.	.	.	.
chr22:28059912-28059914:-:L1HS:NONREF	HCT116	no	.	.	.	.	.		.	.	.	.	.	.	.
chr22:28059912-28059914:-:L1HS:NONREF	MCF7	no	.	.	.	.	.		.	.	.	.	.	.	.
chr3:139325613-139325615:+:L1HS:NONREF	2102Ep	no	.	.	.	.	.		.	.	.	.	.	.	.
chr3:169552175-169552177:+:L1HS:NONREF	MCF7	no	.	.	.	.	.		.	.	.	.	.	.	.
chr3:82095700-82095702:-:L1HS:NONREF	2102Ep	no	.	.	.	.	.		.	.	.	.	.	.	.
chr3:82095700-82095702:-:L1HS:NONREF	MCF7	no	.	.	.	.	.		.	.	.	.	.	.	.
chr4:151811653-151811655:-:L1HS:NONREF	HCT116	no	.	.	.	.	.		.	.	.	.	.	.	.
chr4:151811653-151811655:-:L1HS:NONREF	MCF7	no	.	.	.	.	.		.	.	.	.	.	.	.
chr4:166755895-166761908:+:L1HS:REF	K562	no	.	.	.	.	.		.	.	.	.	.	.	.
chr4:166755895-166761908:+:L1HS:REF	MCF7	no	.	.	.	.	.		.	.	.	.	.	.	.
chr4:19077911-19083929:-:L1HS:REF	K562	no	.	.	.	.	.		.	.	.	.	.	.	.
chr4:53502121-53502123:-:L1HS:NONREF	K562	no	.	.	.	.	.		.	.	.	.	.	.	.
chr5:106599671-106599673:+:L1HS:NONREF	K562	no	.	.	.	.	.		.	.	.	.	.	.	.
chr5:165068136-165068138:-:L1HS:NONREF	2102Ep	no	.	.	.	.	.		.	.	.	.	.	.	.
chr5:165068136-165068138:-:L1HS:NONREF	HCT116	no	.	.	.	.	.		.	.	.	.	.	.	.
chr5:165068136-165068138:-:L1HS:NONREF	MCF7	no	.	.	.	.	.		.	.	.	.	.	.	.
chr6:142128962-142128964:-:L1HS:NONREF	2102Ep	no	.	.	.	.	.		.	.	.	.	.	.	.
chr6:142128962-142128964:-:L1HS:NONREF	HCT116	no	.	.	.	.	.		.	.	.	.	.	.	.
chr6:142128962-142128964:-:L1HS:NONREF	K562	no	.	.	.	.	.		.	.	.	.	.	.	.
chr6:142128962-142128964:-:L1HS:NONREF	MCF7	no	.	.	.	.	.		.	.	.	.	.	.	.
chr6:157547703-157547705:-:L1HS:NONREF	HCT116	no	.	.	.	.	.		.	.	.	.	.	.	.
chr6:157547703-157547705:-:L1HS:NONREF	K562	no	.	.	.	.	.		.	.	.	.	.	.	.
chr6:84608436-84614463:+:L1HS:REF	K562	no	.	.	.	.	.		.	.	.	.	.	.	.
chr7:108188818-108188820:+:L1HS:NONREF	2102Ep	no	.	.	.	.	.		.	.	.	.	.	.	.
chr7:108188818-108188820:+:L1HS:NONREF	K562	no	.	.	.	.	.		.	.	.	.	.	.	.
chr7:108188818-108188820:+:L1HS:NONREF	MCF7	no	.	.	.	.	.		.	.	.	.	.	.	.
chr7:67126183-67126185:-:L1HS:NONREF	HCT116	no	.	.	.	.	.		.	.	.	.	.	.	.
chr8:71486984-71486986:-:L1HS:NONREF	HCT116	no	.	.	.	.	.		.	.	.	.	.	.	.
chr8:71486984-71486986:-:L1HS:NONREF	K562	no	.	.	.	.	.		.	.	.	.	.	.	.
chr8:71486984-71486986:-:L1HS:NONREF	MCF7	no	.	.	.	.	.		.	.	.	.	.	.	.
chr8:84516386-84516388:+:L1HS:NONREF	2102Ep	no	.	.	.	.	.		.	.	.	.	.	.	.
chr8:84516386-84516388:+:L1HS:NONREF	MCF7	no	.	.	.	.	.		.	.	.	.	.	.	.
